# Supplementary material for: Diagnostic Accuracy of a Multi-Target Artificial Intelligence Service for the Simultaneous Assessment of 16 Pathological Features on Chest and Abdominal CT
Source: Diagnostics (Basel). 2025 Nov 1;15(21):2778. doi: 10.3390/diagnostics15212778 (PMC12607670; doi:10.3390/diagnostics15212778)
Supplement: Supplementary file 1 [file diagnostics-15-02778-s001.zip › Supplementary Table S2.xlsx]

## Sheet: Sheet1
		Without AI				Airspace opacities (infil-trates, consolidations)										Emphysema										Lung nodules										Enlarged intrathoracic lymph nodes										Pleural effusion
		Stage 1 without AI				Stage 2 without AI				Stage 1 (Ground truth)		Stage 4 with AI (auto)	Stage 5 (consilium)			Stage 2 without AI				Stage 1 (Ground truth)		Stage 4 with AI (auto)	Stage 5 (consilium)			Stage 2 without AI				Stage 1 (Ground truth)		Stage 4 with AI (auto)	Stage 5 (consilium)			Stage 2 without AI				Stage 1 (Ground truth)		Stage 4 with AI (auto)	Stage 5 (consilium)			Stage 2 without AI
study_uid	DICOM SR from AI	Report from radiologist #1	Report from radiologist #2	Report from radiologist #3	Report from radiologist #4	Compiler (fifth radiologist)Assessment radiologist #1	Compiler (fifth radiologist)Assessment radiologist #2	Compiler (fifth radiologist)Assessment radiologist #3	Compiler (fifth radiologist)Assessment radiologist #4	2 Radiologists (No. 6 and No. 7) look at the CT scan (they don't know the answers of the 4 doctors) and in the form of a face-to-face discussion they assign a score of 1 or 0_Ground_Truth	Two experienced radiologists (No. 6 and No. 7) analyze the studies. Minimal - 1, Minor - 2, Intermediate - 3, Important - 4, Critically Important - 5	AI result. Automatically filled in.	2 experienced radiologists (No. 6 and No. 7) compare the differences between Ground truth the results and the AI ​​results.	Text comments on AI errors	Error classification: none - 0, minimal - 1, minor - 2, intermediate - 3, important - 4, critical - 5	Compiler (fifth radiologist)Assessment radiologist #1	Compiler (fifth radiologist)Assessment radiologist #2	Compiler (fifth radiologist)Assessment radiologist #3	Compiler (fifth radiologist)Assessment radiologist #4	2 Radiologists (No. 6 and No. 7) look at the CT scan (they don't know the answers of the 4 doctors) and in the form of a face-to-face discussion they assign a score of 1 or 0_Ground_Truth	Two experienced radiologists (No. 6 and No. 7) analyze the studies. Minimal - 1, Minor - 2, Intermediate - 3, Important - 4, Critically Important - 5	AI result. Automatically filled in.	2 experienced radiologists (No. 6 and No. 7) compare the differences between Ground truth the results and the AI ​​results.	Text comments on AI errors	Error classification: none - 0, minimal - 1, minor - 2, intermediate - 3, important - 4, critical - 5	Compiler (fifth radiologist)Assessment radiologist #1	Compiler (fifth radiologist)Assessment radiologist #2	Compiler (fifth radiologist)Assessment radiologist #3	Compiler (fifth radiologist)Assessment radiologist #4	2 Radiologists (No. 6 and No. 7) look at the CT scan (they don't know the answers of the 4 doctors) and in the form of a face-to-face discussion they assign a score of 1 or 0_Ground_Truth	Two experienced radiologists (No. 6 and No. 7) analyze the studies. Minimal - 1, Minor - 2, Intermediate - 3, Important - 4, Critically Important - 5	AI result. Automatically filled in.	2 experienced radiologists (No. 6 and No. 7) compare the differences between Ground truth the results and the AI ​​results.	Text comments on AI errors	Error classification: none - 0, minimal - 1, minor - 2, intermediate - 3, important - 4, critical - 5	Compiler (fifth radiologist)Assessment radiologist #1	Compiler (fifth radiologist)Assessment radiologist #2	Compiler (fifth radiologist)Assessment radiologist #3	Compiler (fifth radiologist)Assessment radiologist #4	2 Radiologists (No. 6 and No. 7) look at the CT scan (they don't know the answers of the 4 doctors) and in the form of a face-to-face discussion they assign a score of 1 or 0_Ground_Truth	Two experienced radiologists (No. 6 and No. 7) analyze the studies. Minimal - 1, Minor - 2, Intermediate - 3, Important - 4, Critically Important - 5	AI result. Automatically filled in.	2 experienced radiologists (No. 6 and No. 7) compare the differences between Ground truth the results and the AI ​​results.	Text comments on AI errors	Error classification: none - 0, minimal - 1, minor - 2, intermediate - 3, important - 4, critical - 5	Compiler (fifth radiologist)Assessment radiologist #1	Compiler (fifth radiologist)Assessment radiologist #2	Compiler (fifth radiologist)Assessment radiologist #3	Compiler (fifth radiologist)Assessment radiologist #4
sub-S03289-ses-E06471	Определяются участки уплотнения легочной паренхимы в верхней, средней, нижней долях правого легкого и в нижней доле левого легкого общим объемом менее 7%. В обоих лёгких выявляются узлы до 28x24мм (средний размер 26мм по Fleischner), объёмом до 8045мм3. В лёгких определяются участки эмфизематозных изменений менее 6%. Определяются единичные буллы: до 17х11 мм. В плевральных полостях выпота нет. Ни…	Определяются множественные солидные очаги и образования легких максимально в S9\10 cправа до 24 мм. В средней доле справа, нижних долях участки уплотнения по типу «матового стекла» (объем вовлечения правого легкого менее 10%, левого - менее 5%). Трахея, главные, долевые и сегментарные бронхи проходимы. Патологического скопления жидкости в плевральных полостях не выявлено. Средостение структурно, …	В обоих легких многочисленные солидные очаги до 25мм в диаметре. Опухолевой утолщение стенки прямой кишки, регионарная лимфаденопатия вторичного характера. Вторичное очаговое поражение печени, легких. Количественная медиастинальная лимфаденопатия, подозрительно в отношение вторичного поражения. Участки уплотнения в обоих легких могут соответствовать воспалению. Фузиформная аневризма инфраренально…	Пневматизация легких: расправлены Очаговые изменения: полисегментарно, в паренхиме легких, множественные солидные образования, округлой формы, с четкими ровными контурами, контрольный в S10 правого легкого размерами до 25 мм. Инфильтративные изменения: в S4,6,9,10 правого легкого и в S9 левого легкого определяются участки по типу «матового стекла» Интерстициальные изменения: не выявлено Бронхи: б…	Органы грудной клетки: Объем легких сохранен, легочные поля симметричные. В паренхиме легких полисегментарно многочисленные солидные очаги с четкими контурами, размеры контрольных: в S9/10 справа до 26х21 мм (Se1Im256), в S3 слева 17х15 мм (Se1Im148). Перибронхиально в нижней доле, в S4 справа и в S9 слева участки уплотнения по типу «матового стекла». Органы брюшной полости: Свободная и осумкован…	1 Есть в протоколе	1 Есть в протоколе	1 Есть в протоколе	1 Есть в протоколе	1 Есть патология	4	1 ИИ считает патологией	TP (истинополож. ИИ верно нашел патологию)	текст 2	0	0 Нет в протоколе	0 Нет в протоколе	0 Нет в протоколе	0 Нет в протоколе	0 Нет патологии	нет патологии	1 ИИ считает патологией	TP (истинополож. ИИ верно нашел патологию)	Гипердиагностика - сегментировал больше чем надо	0	1 Есть в протоколе	1 Есть в протоколе	1 Есть в протоколе	1 Есть в протоколе	1 Есть патология	4	1 ИИ считает патологией	TP (истинополож. ИИ верно нашел патологию)	текст	0	0 Нет в протоколе	0 Нет в протоколе	0 Нет в протоколе	0 Нет в протоколе	0 Нет патологии	нет патологии	1 ИИ считает патологией	FP (ложнополож. ИИ нашел лишнюю)	Преувеличение размеров ВГЛУ	3	0 Нет в протоколе	0 Нет в протоколе	0 Нет в протоколе	0 Нет в протоколе
sub-S04141-ses-E08776	Определяются участки уплотнения легочной паренхимы в верхней, нижней долях правого легкого и в верхней доле левого легкого общим объемом менее 7%. В правом лёгком выявляется узел 25x13мм (средний размер 19мм по Fleischner), объёмом 2514мм3. Признаки эмфиземы не определяются. В плевральных полостях выпота нет. Аорта на исследуемом уровне не расширена. Лёгочный ствол расширен до 29 мм. Лёгочно- аор…	В подключичной области слева порт –система, дистальный отдел катетера в ВПВ. Справа определяется циркулярное утолщение стенок с сужением просвета дистального отдела главного бронха с переходом на верхнедолевой, субтотальная окклюзия опухолевыми массами промежуточного, нижнедолевого, среднедолевого бронхов. Опухолевая инфильтрация распространяется перибронхиально на клетчатку корня и бронхопульмон…	Циркулярное сужение правого промежуточного бронха с обтурацией средне- и нижнедолевого бронха и формированием долевых ателектазов. Вторично изменённые лимфатические узлы 4R группы до 17мм по КО, 7 группы до 15мм по КО. В язычковых сегментах левого лёгкого субплевральная зона по типу «матового стекла» до 30мм. Главные, остальные долевые, сегментарные бронхи проходимы. 5В плевральной полости и в по…	В корне правого легкого, на фоне ателектаза нижней доли и субтотального ателектаза средней доли, определяется образование размерами ориентировочно до 36х22 мм, с распространением на нижний долевой бронх (его просвет прослеживается фрагментарно) и средний долевой бронх (просвет прослеживается фрагментарно). Отмечается распространение образования вокруг правого главного бронха, без признаков сужени…	В корне правого легкого визуализируется гиповаскулярное, инфильтративное образование суживающее просвет правого главного бронха до 4,5 мм, суживает просвет среднедолевого бронха, с окклюзией бронхов S9/10. На фоне ателектаза S9/10 правого легкого оценка размеров невозможна. В S3 cлева субкапсулярный участок уплотнения по типу «матового стекла» размерами до 42х39 мм. Трахея, главные, долевые и сег…	1 Есть в протоколе	1 Есть в протоколе	1 Есть в протоколе	1 Есть в протоколе	1 Есть патология	4	1 ИИ считает патологией	TP (истинополож. ИИ верно нашел патологию)	текст 3	0	0 Нет в протоколе	0 Нет в протоколе	0 Нет в протоколе	0 Нет в протоколе	0 Нет патологии	нет патологии	0 ИИ считает нормой	TN (истиноотриц. ИИ верно не нашел патологии)	текст	0	0 Нет в протоколе	0 Нет в протоколе	0 Нет в протоколе	0 Нет в протоколе	0 Нет патологии	нет патологии	1 ИИ считает патологией	FP (ложнополож. ИИ нашел лишнюю)	Атетелектаз сегментировал как узел	3	1 Есть в протоколе	1 Есть в протоколе	1 Есть в протоколе	1 Есть в протоколе	1 Есть патология	4	1 ИИ считает патологией	TP (истинополож. ИИ верно нашел патологию)	текст	0	1 Есть в протоколе	0 Нет в протоколе	0 Нет в протоколе	0 Нет в протоколе
sub-S03158-ses-E26826	Участков уплотнения легочной паренхимы не выявлено. Очаговых изменений в лёгких не выявлено. Признаки эмфиземы не определяются. В плевральных полостях выпота нет. Восходящий отдел аорты расширен до 46 мм (дилатация), дуга аорты расширена до 46 мм (дилатация), нисходящий отдел грудной аорты расширен до 32 мм (дилатация), супраренальный отдел аорты расширен до 27 мм (дилатация). Другие отделы аорты…	Очаговые и инфильтративные изменения в паренхиме легких не выявлены. Трахея, главные, долевые и сегментарные бронхи проходимы. Патологического скопления жидкости в плевральных полостях не выявлено. Средостение структурно, не смещено. Над- и подключичные, подмышечные, медиастинальные лимфатические узлы: размеры в пределах нормы. Сердце располагается обычно. Состояние после протезирования восходяще…	Очаговых и инфильтративных изменений в легких не выявлено. Главные, долевые, сегментарные бронхи проходимы. Увеличенные внутригрудные лимфатические узлы не определяются. В плевральной полости и в полости перикарда свободная жидкость не определяется. Подмышечные, подключичные лимфатические узлы не увеличены. Аорта расширена, восходящая часть грудного отдела аорты до 57мм, дуга аорты – 34мм, нисход…	Пневматизация легких: расправлены Очаговые изменения: не выявлено Инфильтративные изменения: не выявлено Интерстициальные изменения: не выявлено Бронхи: без особенностей Плевра: не утолщена Плевральный выпот: не выявлено Органы средостения: без особенностей Сердце увеличено в размерах. Атеросклероз аорты, коронарных артерий. Определяется аневризматическое расширение восходящего отдела грудной аор…	Исследование предоставлено в венозной фазе сканирования. Органы грудной клетки: Объем легких сохранен, легочные поля симметричные. На фоне участков фиброза очаговых и инфильтративных изменений в легких не выявлено. Трахея, главные, долевые и сегментарные бронхи проходимы, внутрипросветный секрет не определяется. Скопления жидкости в плевральных полостях не выявлено. Средостение структурно, не сме…	0 Нет в протоколе	0 Нет в протоколе	0 Нет в протоколе	0 Нет в протоколе	0 Нет патологии	нет патологии	0 ИИ считает нормой	TN (истиноотриц. ИИ верно не нашел патологии)	Отсутствует	0	0 Нет в протоколе	0 Нет в протоколе	0 Нет в протоколе	0 Нет в протоколе	0 Нет патологии	нет патологии	0 ИИ считает нормой	TN (истиноотриц. ИИ верно не нашел патологии)	текст	0	0 Нет в протоколе	0 Нет в протоколе	0 Нет в протоколе	0 Нет в протоколе	0 Нет патологии	нет патологии	0 ИИ считает нормой	TN (истиноотриц. ИИ верно не нашел патологии)	текст	0	0 Нет в протоколе	0 Нет в протоколе	0 Нет в протоколе	0 Нет в протоколе	0 Нет патологии	нет патологии	0 ИИ считает нормой	TN (истиноотриц. ИИ верно не нашел патологии)	текст	0	0 Нет в протоколе	0 Нет в протоколе	0 Нет в протоколе	0 Нет в протоколе
sub-S03365-ses-E06669	Определяются участки уплотнения легочной паренхимы в верхней, средней, нижней долях правого легкого и в верхней, нижней долях левого легкого общим объемом более 7%. В правом лёгком выявляется узел 10x8мм (средний размер 9мм по Fleischner), объёмом 287мм3. Признаки эмфиземы не определяются. В плевральных полостях выпота нет. Аорта на исследуемом уровне не расширена. Лёгочный ствол расширен до 34 м…	Инфильтративные изменения: в паренхиме легких полисегментано множественные участки уплотнения по типу «матового стекла» и консолидации на фоне интерстициальных изменений. В S8 правого легкого солидный полигональный очаг 12 мм. Трахея, главные, долевые и сегментарные бронхи проходимы. Патологического скопления жидкости в плевральных полостях не выявлено. Средостение структурно, не смещено. Медиаст…	В обоих легких многочисленные участки уплотнения по типу консолидации с перифокальным «матовым стеклом» на фоне паренхиматозных тяжей и субсегментарных ателектазов. Главные, долевые, сегментарные бронхи проходимы. Увеличенные внутригрудные лимфатические узлы, единичные бронхопульмональные справа размером до 15мм по КО. В плевральной полости и в полости перикарда свободная жидкость не определяется…	Пневматизация легких: расправлены Очаговые изменения: в S6 правого легкого очаг овоидной формы, размерами до 9 мм Инфильтративные изменения: определяются множественные участки консолидации паренхимы легких, неправильной формы, с наличием перифокальных участков по типу «матового стекла» Интерстициальные изменения: не выявлено Бронхи: без особенностей Плевра: не утолщена Плевральный выпот: не выявл…	Органы грудной клетки: Объем легких сохранен, легочные поля симметричные. В паренхиме обоих легких полисегментарно определяются зоны консолидации в сочетании с участками уплотнения по типу «матового стекла» и ретикулярными изменениями. Трахея, главные, долевые и сегментарные бронхи проходимы, внутрипросветный секрет не определяется. Скопления жидкости в плевральных полостях не выявлено. Средостен…	1 Есть в протоколе	1 Есть в протоколе	1 Есть в протоколе	1 Есть в протоколе	1 Есть патология	4	1 ИИ считает патологией	TP (истинополож. ИИ верно нашел патологию)	текст 5	0	0 Нет в протоколе	0 Нет в протоколе	0 Нет в протоколе	0 Нет в протоколе	0 Нет патологии	нет патологии	0 ИИ считает нормой	TN (истиноотриц. ИИ верно не нашел патологии)	текст	0	1 Есть в протоколе	0 Нет в протоколе	1 Есть в протоколе	0 Нет в протоколе	1 Есть патология	2	1 ИИ считает патологией	TP (истинополож. ИИ верно нашел патологию)	текст	0	0 Нет в протоколе	1 Есть в протоколе	1 Есть в протоколе	1 Есть в протоколе	1 Есть патология	3	1 ИИ считает патологией	TP (истинополож. ИИ верно нашел патологию)	текст	0	0 Нет в протоколе	0 Нет в протоколе	0 Нет в протоколе	0 Нет в протоколе
sub-S03556-ses-E07866	Определяются участки уплотнения легочной паренхимы в верхней, средней, нижней долях правого легкого и в верхней, нижней долях левого легкого общим объемом более 7%. Очаговых изменений в лёгких не выявлено. Признаки эмфиземы не определяются. В плевральных полостях выпота нет. Аорта на исследуемом уровне не расширена. Легочный ствол не расширен (до 25 мм). Лёгочно- аортальный индекс - 1.0. В проекц…	Очаговые изменения в паренхиме легких не выявлены. Инфильтративные изменения: в обоих легких полисегментарно множественные участки уплотнения по типу «матового стекла» на фоне интерстициальных изменений. Трахея, главные, долевые и сегментарные бронхи проходимы. Патологического скопления жидкости в плевральных полостях не выявлено. Средостение структурно, не смещено. Медиастинальные лимфатические …	Многочисленные субплевральные участки уплотнения по типу консолидации на фоне паренхиматозных тяжей, преимущественно в правом легком. Инфильтративных изменений в легких не выявлено. Главные, долевые, сегментарные бронхи проходимы. Увеличенные внутригрудные лимфатические узлы не определяются. В плевральной полости и в полости перикарда свободная жидкость не определяется. Подмышечные, подключичные …	Пневматизация легких: расправлены Очаговые изменения: не выявлено Инфильтративные изменения: не выявлено Интерстициальные изменения: в субплевральных отделах легких определяются неравномерные участки ретикулярных изменений с формированием линейных участков консолидации Бронхи: без особенностей Плевра: не утолщена Плевральный выпот: не выявлено Органы средостения: без особенностей Сердце увеличено…	Органы грудной клетки: Объем легких сохранен, легочные поля симметричные. В периферических отделах паренхимы легких поствоспалительные участки уплотнения по типу консолидации в сочетании с ретикулярными изменениями, на этом фоне очаговых и «свежих» инфильтративных изменений не выявлено. Трахея, главные, долевые и сегментарные бронхи проходимы, внутрипросветный секрет не определяется. Скопления жи…	1 Есть в протоколе	1 Есть в протоколе	1 Есть в протоколе	1 Есть в протоколе	1 Есть патология	4	1 ИИ считает патологией	TP (истинополож. ИИ верно нашел патологию)	текст 6	0	0 Нет в протоколе	0 Нет в протоколе	0 Нет в протоколе	0 Нет в протоколе	0 Нет патологии	нет патологии	0 ИИ считает нормой	TN (истиноотриц. ИИ верно не нашел патологии)	текст	0	0 Нет в протоколе	0 Нет в протоколе	0 Нет в протоколе	0 Нет в протоколе	0 Нет патологии	нет патологии	0 ИИ считает нормой	TN (истиноотриц. ИИ верно не нашел патологии)	текст	0	0 Нет в протоколе	0 Нет в протоколе	0 Нет в протоколе	0 Нет в протоколе	0 Нет патологии	нет патологии	0 ИИ считает нормой	TN (истиноотриц. ИИ верно не нашел патологии)	текст	0	0 Нет в протоколе	0 Нет в протоколе	0 Нет в протоколе	0 Нет в протоколе
sub-S03761-ses-E20305	Определяются участки уплотнения легочной паренхимы в верхней, нижней долях правого легкого и в верхней, нижней долях левого легкого общим объемом менее 7%. В обоих лёгких выявляются узлы и образования до 69x30мм (средний размер 50мм по Fleischner), объёмом до 76728мм3. В лёгких определяются признаки эмфиземы. Процент поражения правого лёгкого 12%, левого лёгкого 4%, обоих лёгких 10%. В плевральны…	Бронхи нижней доли левого легкого заполнены содержимым, стенки нижнедолевого бронха утолщены. Паренхима нижней доли слева частично ателектазрована. В расправленных отделах множественные очаги по типу «дерева в почках». Состояние после резекции S6 cлева. Очаговые изменения: в S1/2 слева очаг с лучистыми контурами 7 мм. Признаки буллезной эмфиземы. Трахея, главные, долевые бронхи проходимы. Плеврал…	Обтурационный ателектаз базальных сегментов левого лёгкого за счет наличия содержимого в просвете сегментарных и субсегментарных бронхов. Солидный очаг в S1 левого легкого размером 5мм. Инфильтративных изменений в легких не выявлено. Многочисленные участки центрилобулярной, панлобулярной и парасептальной эмфиземы, преимущественно в верхней доле правого легкого. Главные, долевые, сегментарные брон…	Объем паренхимы нижней доли левого легкого снижен за счет формирования субтотального обтурационного ателектаза, просветы бронхов нижней доли заполнены содержимым, в сохранной паренхиме отмечаются множественные мелкие очаги консолидации паренхимы Очаговые изменения: в S1/2 левого легкого определяется очаг округлой формы, с неровными контурами, размерами до 6 мм Интерстициальные изменения: отмечают…	Органы грудной клетки: Нижняя доля левого легкого ателектазированна. Диффузно эмфизематозные изменения обоих легких, на этом фоне очаговых и инфильтративных изменений не выявлено. Трахея, главные, правые долевые и сегментарные бронхи проходимы, внутрипросветный секрет не определяется. Скопления жидкости в плевральных полостях не выявлено. Средостение структурно, не смещено, объемных образований н…	1 Есть в протоколе	1 Есть в протоколе	1 Есть в протоколе	1 Есть в протоколе	1 Есть патология	4	1 ИИ считает патологией	FP (ложнополож. ИИ нашел лишнюю)	отметил инфильтрацию не ту, какую надо	4	1 Есть в протоколе	1 Есть в протоколе	1 Есть в протоколе	1 Есть в протоколе	1 Есть патология	3	1 ИИ считает патологией	TP (истинополож. ИИ верно нашел патологию)		0	1 Есть в протоколе	1 Есть в протоколе	1 Есть в протоколе	0 Нет в протоколе	1 Есть патология	4	1 ИИ считает патологией	TP (истинополож. ИИ верно нашел патологию)	Однако ателектаз расценил как узел	0	0 Нет в протоколе	0 Нет в протоколе	0 Нет в протоколе	0 Нет в протоколе	0 Нет патологии	нет патологии	1 ИИ считает патологией	FP (ложнополож. ИИ нашел лишнюю)	Неверная сегментация как следствие неверные размеры	3	1 Есть в протоколе	0 Нет в протоколе	0 Нет в протоколе	0 Нет в протоколе
sub-S04266-ses-E08520	Определяются участки уплотнения легочной паренхимы в верхней, средней, нижней долях правого легкого и в верхней, нижней долях левого легкого общим объемом более 7%. Очаговых изменений в лёгких не выявлено. В лёгких определяются участки эмфизематозных изменений менее 6%. В правой плевральной полости определяется выпот объёмом 9 мл и средней плотностью 10 HU. В левой плевральной полости выпота нет.…	В паренхиме периферических отделов легких множественные участки уплотнения по типу «матового стекла» на фоне интерстициальных изменений. Очаговые изменения в паренхиме легких на этом фоне убедительно не выявлены. Трахея, главные, долевые и сегментарные бронхи проходимы. Патологического скопления жидкости в плевральных полостях не выявлено. Средостение структурно, не смещено. Медиастинальные лимфа…	Артефакты от дыхательных движений. Выраженные ретикулярные изменения за счет утолщенного внутридолькового и междолькового интерстиция в обоих легких, преимущественно в задних отделах верхних и нижних долей. Участки паресептальной эмфиземы. Главные, долевые, сегментарные бронхи проходимы. Многочисленные внутригрудные лимфатические узлы всех групп размером до 10мм по КО. В плевральной полости и в п…	В субплевральных отделах легких определяются диффузное снижение пневматизации с наличием фиброзного компонента и формированием сетчатого фиброза. Парасептальные буллы. Бронхи: без особенностей Плевра: не утолщена Плевральный выпот: не выявлено Органы средостения: без особенностей Сердце увеличено в размерах. Атеросклероз аорты, коронарных артерий. Дефектов контрастирования в просвете легочной арт…	Органы грудной клетки: Объем легких сохранен, легочные поля симметричные. На фоне эмфизематозных изменений обоих легких преимущественно в задних отделах визуализируются обширные участки уплотнения по типу «булыжной мастовой» Трахея, главные, долевые и сегментарные бронхи проходимы, внутрипросветный секрет не определяется. Скопления жидкости в плевральных полостях не выявлено. Средостение структур…	1 Есть в протоколе	1 Есть в протоколе	1 Есть в протоколе	1 Есть в протоколе	1 Есть патология	4	1 ИИ считает патологией	TP (истинополож. ИИ верно нашел патологию)	текст 8	0	0 Нет в протоколе	1 Есть в протоколе	1 Есть в протоколе	1 Есть в протоколе	1 Есть патология	2	1 ИИ считает патологией	TP (истинополож. ИИ верно нашел патологию)	текст	0	0 Нет в протоколе	0 Нет в протоколе	0 Нет в протоколе	0 Нет в протоколе	0 Нет патологии	нет патологии	0 ИИ считает нормой	TN (истиноотриц. ИИ верно не нашел патологии)	текст	0	1 Есть в протоколе	1 Есть в протоколе	1 Есть в протоколе	1 Есть в протоколе	1 Есть патология	нет патологии	1 ИИ считает патологией	TP (истинополож. ИИ верно нашел патологию)	текст	0	0 Нет в протоколе	0 Нет в протоколе	0 Нет в протоколе	0 Нет в протоколе
sub-S04461-ses-E08856	Определяются участки уплотнения легочной паренхимы в верхней, средней, нижней долях правого легкого и в верхней, нижней долях левого легкого общим объемом менее 7%. В правом лёгком выявляются узлы и образования до 45x36мм (средний размер 41мм по Fleischner), объёмом до 30078мм3. В лёгких определяются участки эмфизематозных изменений менее 6%. Определяется булла: 21х15 мм. В обеих плевральных поло…	В бронхах нижних долей, левом главном бронхе большое количество содержимое, нижние доли субтотально ателектазированы, контрастируются неоднородно за счет гиповаскулярных участков с включениями газа вне бронхиального дерева – нельзя исключить инфильтративные изменения с деструктивным компонентом. Множественные перибронхиальные очаги в верхней доле левого легкого. В S2 правого легкого полость с нер…	ОРГАНЫ ГРУДНОЙ КЛЕТКИ ОПИСАНИЕ: В S2 сегменте правого легкого визуализируется полостное образование размером до 43х67х38мм с неровной неоднородной стенкой толщиной до 65мм, жидкостным содержимым в просвете. Средняя доля справа и нижние доли легких в субателектазе. На фоне зон уплотнения по типу консолидации отмечается неоднородное накопление контрастного препарата за счет зон некроза и воздушных …	Определяются ателектазы средней и нижней долей правого легкого, ателектаз нижней доли левого легкого, просветы бронхов заполнены содержимым. В язычковых сегментах слева определяются множественные перибронхиальные очаги консолидации паренхимы. В S2 правого легкого полостное образование, размерами до 38х37 мм, с наличием газо- жидкостного уровня, отмечаются дренирующий субсегментарный бронх B2. Пле…	Объем легких сохранен, легочные поля симметричные. В S2 правого легкого визуализируется полостное образование с уровнем жидкости, с толстыми стенками, размерами до 38х37 мм. Субсегментарные ателектазы нижней доли правого легкого, ателектаз нижней доли левого легкого. Перибронхиальные очаги в S4 левого легкого по типу «дерево в почках». Трахея, главные, долевые и сегментарные бронхи проходимы, вну…	1 Есть в протоколе	1 Есть в протоколе	1 Есть в протоколе	1 Есть в протоколе	1 Есть патология	4	1 ИИ считает патологией	TP (истинополож. ИИ верно нашел патологию)	текст 9	0	1 Есть в протоколе	0 Нет в протоколе	0 Нет в протоколе	0 Нет в протоколе	1 Есть патология	2	1 ИИ считает патологией	TP (истинополож. ИИ верно нашел патологию)	текст	0	1 Есть в протоколе	1 Есть в протоколе	1 Есть в протоколе	1 Есть в протоколе	1 Есть патология	4	1 ИИ считает патологией	TP (истинополож. ИИ верно нашел патологию)	принял один за два	0	1 Есть в протоколе	1 Есть в протоколе	1 Есть в протоколе	1 Есть в протоколе	1 Есть патология	нет патологии	1 ИИ считает патологией	TP (истинополож. ИИ верно нашел патологию)	текст	0	1 Есть в протоколе	1 Есть в протоколе	1 Есть в протоколе	1 Есть в протоколе
sub-S04529-ses-E08994	Определяются участки уплотнения легочной паренхимы в средней, нижней долях правого легкого и в верхней, нижней долях левого легкого общим объемом менее 7%. В обоих лёгких выявляются узлы до 13x9мм (средний размер 11мм по Fleischner), объёмом до 515мм3. В лёгких определяются участки эмфизематозных изменений менее 6%. В плевральных полостях выпота нет. Аорта на исследуемом уровне не расширена. Лего…	В легких на всем протяжении субплеврально утолщение интерстиция. В средней доле правого легкого субсолидные очаги до 9 мм. В правом легком солидные очаги неправильной формы до 12 мм. Множественные участки парасептальной эмфиземы. Трахея, главные, долевые и сегментарные бронхи проходимы. В просвете небольшое количество содержимого. Патологического скопления жидкости в плевральных полостях не выявл…	ОПИСАНИЕ: Ретикулярные изменения в субплевральных отделах обоих легких на фоне парасептальной эмфиземы. Инфильтративных изменений в легких не выявлено. Единичные солидные очаги до 10мм в S3 правого легкого. Главные, долевые, сегментарные бронхи проходимы. Небольшое количество содержимого в просвете. Увеличенные внутригрудные лимфатические узлы не определяются. Многочисленные до 9мм по КО. В плевр…	Пневматизация легких: расправлены Очаговые изменения: в S3 правого легкого очаг неправильной формы, с четкими неровными контурами, размерами до 11 мм Инфильтративные изменения: не выявлено Интерстициальные изменения: в субплевральных отделах участки сетчатого фиброза. Множественные мелкие центрилобулярные и парасептальные буллы Бронхи: уплотнены, в просвете трахеи, главных долевых бронхов небольш…	Органы грудной клетки: Объем легких сохранен, легочные поля симметричные. Центролобулярная и парасептальная эмфизема легких. Отмечается утолщение междолькового интерстиция и ретикулярные изменения в субплевральных отделах. В S3 cправа очаг до 9 мм, единичные перибронхиальные очаги в S5 справа до 4 мм. Трахея, главные, долевые и сегментарные бронхи проходимы, внутрипросветный секрет не определяетс…	1 Есть в протоколе	1 Есть в протоколе	1 Есть в протоколе	1 Есть в протоколе	1 Есть патология	нет патологии	1 ИИ считает патологией	TP (истинополож. ИИ верно нашел патологию)	текст 10	0	1 Есть в протоколе	1 Есть в протоколе	1 Есть в протоколе	1 Есть в протоколе	1 Есть патология	2	1 ИИ считает патологией	TP (истинополож. ИИ верно нашел патологию)	текст	0	1 Есть в протоколе	1 Есть в протоколе	1 Есть в протоколе	1 Есть в протоколе	1 Есть патология	4	1 ИИ считает патологией	TP (истинополож. ИИ верно нашел патологию)	текст	0	0 Нет в протоколе	0 Нет в протоколе	0 Нет в протоколе	0 Нет в протоколе	0 Нет патологии	нет патологии	0 ИИ считает нормой	TN (истиноотриц. ИИ верно не нашел патологии)	текст	0	0 Нет в протоколе	0 Нет в протоколе	0 Нет в протоколе	0 Нет в протоколе
sub-S04537-ses-E09002	Определяются участки уплотнения легочной паренхимы в нижней доле правого легкого и в верхней, нижней долях левого легкого общим объемом менее 7%. В левом лёгком выявляются узлы и образования до 81x33мм (средний размер 57мм по Fleischner), объёмом до 55194мм3. В лёгких определяются участки эмфизематозных изменений менее 6%. В обеих плевральных полостях определяется выпот, справа: объёмом 8 мл и ср…	В корне левого легкого солидный слабогиповаскулярный инфильтрат, распространяющийся перибронхиально воль левого главного бронха на долевые (больше верхний), сегментарные, субсегментарные бронхи верхней доли и В6 с сужением их просвета. Субсегментарные ателектазы S1/2,3,S6. В расправленной паренхиме верхней доли слева немногочисленные солидные очаги неправильной формы до 7 мм. В бронхах В9,10 спра…	Зоны перибронхиальной консолидации в верхней доле и в S6 нижней доли левого легкого с наличием неравномерно суженных бронхов и кальцинатами в структуре. Просвет верхнедолевого слева, сегментарных бронхов верхней доли и B6 слева неравномерно сужен. Единичные очаги уплотнения в S1 левого легкого. На остальном протяжении очаговых и инфильтративных изменений в легких не выявлено. Паравертебрально с д…	В прикорневом отделе верхней доли левого легкого и в S6 левого легкого определяется неравномерная зона консолидации, на фоне которой прослеживаются неравномерно суженые просветы бронхов. От зоны консолидации визуализируются множественные тяжи к висцеральной плевре. На правом куполе диафрагмы визуализируется солидное образование, размерами до 60х45 мм Бронхи: стенки утолщены, в просветах небольшое…	Органы грудной клетки: Паравертебрально справа и слева от уровня Th9 позвонка определяется образование жировой плотности с наличием солидных узлов, общие размеры 157х96х98 мм. Образование охватывает муфтообразно аорту. Верхняя доля левого легкого ателектазирована.Субсегментарный ателектаз S6 левого легкого. В S1/2 левого легкого единичные очаги до 6 мм. Правое легкое расправлено, на фоне пневмофи…	1 Есть в протоколе	1 Есть в протоколе	1 Есть в протоколе	1 Есть в протоколе	1 Есть патология	4	1 ИИ считает патологией	TP (истинополож. ИИ верно нашел патологию)	Не все участки сегментированы	0	0 Нет в протоколе	0 Нет в протоколе	0 Нет в протоколе	0 Нет в протоколе	1 Есть патология	2	1 ИИ считает патологией	TP (истинополож. ИИ верно нашел патологию)	текст	0	1 Есть в протоколе	1 Есть в протоколе	0 Нет в протоколе	1 Есть в протоколе	1 Есть патология	3	1 ИИ считает патологией	TP (истинополож. ИИ верно нашел патологию)	текст	0	1 Есть в протоколе	1 Есть в протоколе	0 Нет в протоколе	1 Есть в протоколе	1 Есть патология	3	1 ИИ считает патологией	TP (истинополож. ИИ верно нашел патологию)	текст	0	1 Есть в протоколе	1 Есть в протоколе	1 Есть в протоколе	1 Есть в протоколе
sub-S04539-ses-E09004	Определяются участки уплотнения легочной паренхимы в верхней, средней, нижней долях правого легкого и в верхней, нижней долях левого легкого общим объемом менее 7%. Очаговых изменений в лёгких не выявлено. В лёгких определяются участки эмфизематозных изменений менее 6%. Определяются единичные буллы: до 33х18 мм. В плевральных полостях выпота нет. Аорта на исследуемом уровне не расширена. Легочный…	В паренхиме легких множественные участки уплотнения по типу «матового стекла». Очаговые изменения в паренхиме легких на этом фоне убедительно не выявлены. Трахея, главные, долевые и сегментарные бронхи проходимы. Патологического скопления жидкости в плевральных полостях не выявлено. Средостение структурно, не смещено. Медиастинальные лимфатические узлы: не увеличены. Над- и подключичные, подмышеч…	В паренхиме правого легкого и в верхней доле левого легкого визуализируются зоны уплотнения легочной ткани по типу «матового стекла», преимущественно в центральных отделах нижней доли правого легкого. Главные, долевые, сегментарные бронхи проходимы. Увеличенные внутригрудные лимфатические узлы не определяются. Многочисленные: 3 группы до 7мм по КО, бронхопульмональные с двух сторон до 6мм по КО. …	Пневматизация легких: расправлены Очаговые изменения: не выявлено Инфильтративные изменения: полисегментарно в правом легком и верхней доле левого легкого определяются диффузные зоны по типу «матового стекла» неправильной формы. Интерстициальные изменения: не выявлено Бронхи: без особенностей Плевра: не утолщена Плевральный выпот: не выявлено Органы средостения: без особенностей Дефектов контраст…	Органы грудной клетки: Объем легких сохранен, легочные поля симметричные. В правом легком полисегментарно и в верхней доле левого легкого визуализируются перибронхиальные участки уплотнения по типу «матового стекла». Парасептальные буллы апикально справа до 16 мм. Трахея, главные, долевые и сегментарные бронхи проходимы, внутрипросветный секрет не определяется. Скопления жидкости в плевральных по…	1 Есть в протоколе	1 Есть в протоколе	1 Есть в протоколе	1 Есть в протоколе	1 Есть патология	4	1 ИИ считает патологией	TP (истинополож. ИИ верно нашел патологию)	текст 12	0	0 Нет в протоколе	0 Нет в протоколе	0 Нет в протоколе	1 Есть в протоколе	1 Есть патология	2	1 ИИ считает патологией	TP (истинополож. ИИ верно нашел патологию)	текст	0	0 Нет в протоколе	0 Нет в протоколе	0 Нет в протоколе	0 Нет в протоколе	0 Нет патологии	нет патологии	0 ИИ считает нормой	TN (истиноотриц. ИИ верно не нашел патологии)	текст	0	0 Нет в протоколе	0 Нет в протоколе	0 Нет в протоколе	0 Нет в протоколе	0 Нет патологии	нет патологии	0 ИИ считает нормой	TN (истиноотриц. ИИ верно не нашел патологии)	текст	0	0 Нет в протоколе	0 Нет в протоколе	0 Нет в протоколе	0 Нет в протоколе
sub-S04553-ses-E09019	Участков уплотнения легочной паренхимы не выявлено. В правом лёгком выявляется узел 6x4мм (средний размер 5мм по Fleischner), объёмом 104мм3. Признаки эмфиземы не определяются. В плевральных полостях выпота нет. Аорта на исследуемом уровне не расширена. Легочный ствол не расширен (до 21 мм). Лёгочно- аортальный индекс - 0.724. Определяется кальцификация коронарных артерий - Индекс Агатстона: 306,…	В правом легком полисегментарно очаги по типу «дерева в почках». Трахея, главные, долевые и сегментарные бронхи проходимы. Патологического скопления жидкости в плевральных полостях не выявлено. Средостение структурно, не смещено. Медиастинальные лимфатические узлы: увеличены прикорневые справа до 10 мм по КО. Над- и подключичные, подмышечные лимфатические узлы: не увеличены. Сердце располагается …	В S3 сегменте правого легкого единичные очаги уплотнения по типу «дерево в почках». На остальном протяжении очаговых и инфильтративных изменений в легких не выявлено. Главные, долевые, сегментарные бронхи проходимы. Увеличенные внутригрудные лимфатические узлы не определяются. В плевральной полости и в полости перикарда свободная жидкость не определяется. Подмышечные, подключичные лимфатические у…	Пневматизация легких: расправлены Очаговые изменения: не выявлено Инфильтративные изменения: не выявлено Интерстициальные изменения: в субплевральном отделе участки линейного пневмофиброза Бронхи: без особенностей Плевра: не утолщена Плевральный выпот: не выявлено Органы средостения: без особенностей Сердце увеличено в размерах. Атеросклероз аорты, коронарных артерий. Дефектов контрастирования в …	Органы грудной клетки: Объем легких сохранен, легочные поля симметричные. На фоне участков фиброза очаговых и инфильтративных изменений не выявлено. Трахея, главные, долевые и сегментарные бронхи проходимы, внутрипросветный секрет не определяется. Скопления жидкости в плевральных полостях не выявлено. Средостение структурно, не смещено, объемных образований не выявлено. Сердце располагается обычн…	0 Нет в протоколе	0 Нет в протоколе	0 Нет в протоколе	0 Нет в протоколе	0 Нет патологии	нет патологии	0 ИИ считает нормой	TN (истиноотриц. ИИ верно не нашел патологии)	текст 13	0	0 Нет в протоколе	0 Нет в протоколе	0 Нет в протоколе	0 Нет в протоколе	0 Нет патологии	нет патологии	0 ИИ считает нормой	TN (истиноотриц. ИИ верно не нашел патологии)	текст	0	1 Есть в протоколе	1 Есть в протоколе	0 Нет в протоколе	0 Нет в протоколе	1 Есть патология	2	1 ИИ считает патологией	TP (истинополож. ИИ верно нашел патологию)	текст	0	1 Есть в протоколе	0 Нет в протоколе	0 Нет в протоколе	0 Нет в протоколе	0 Нет патологии	нет патологии	0 ИИ считает нормой	TN (истиноотриц. ИИ верно не нашел патологии)	текст	0	0 Нет в протоколе	0 Нет в протоколе	0 Нет в протоколе	0 Нет в протоколе
sub-S04557-ses-E09023	Определяются участки уплотнения легочной паренхимы в верхней доле правого легкого и в верхней, нижней долях левого легкого общим объемом менее 7%. В правом лёгком выявляется узел 9x6мм (средний размер 8мм по Fleischner), объёмом 113мм3. В лёгких определяются участки эмфизематозных изменений менее 6%. В плевральных полостях выпота нет. Аорта на исследуемом уровне не расширена. Легочный ствол не ра…	В правом легком единичные мелкие очаги по типу «матового стекла». Признаки буллезной эмфиземы. Трахея, главные, долевые и сегментарные бронхи проходимы. Патологического скопления жидкости в плевральных полостях не выявлено. Средостение структурно, не смещено. Медиастинальные лимфатические узлы: не увеличены, с кальцинатами. Над- и подключичные, подмышечные лимфатические узлы: не увеличены. Сердце…	Немногочисленные участки парасептальной эмфиземы в легких с формированием единичных булл размером до 49мм. Очаговых и инфильтративных изменений в легких не выявлено. Главные, долевые, сегментарные бронхи проходимы. Увеличенные внутригрудные лимфатические узлы не определяются. В плевральной полости и в полости перикарда свободная жидкость не определяется. Подмышечные, подключичные лимфатические уз…	Пневматизация легких: расправлены Очаговые изменения: не выявлено Инфильтративные изменения: не выявлено Интерстициальные изменения: отмечаются парасептальные буллы размерами до 34 мм Бронхи: без особенностей Плевра: не утолщена Плевральный выпот: не выявлено Органы средостения: без особенностей Атеросклероз аорты, коронарных артерий Дефектов контрастирования в просвете легочной артерии и ее ветв…	Органы грудной клетки: Объем легких сохранен, легочные поля симметричные. Апикальный фиброз с обеих сторон. Cубсегментарные буллы, макс до 49 мм медиастинально слева. Очаговых и инфильтративных изменений не выявлено. Трахея, главные, долевые и сегментарные бронхи проходимы, внутрипросветный секрет не определяется. Скопления жидкости в плевральных полостях не выявлено. Средостение структурно, не с…	1 Есть в протоколе	1 Есть в протоколе	1 Есть в протоколе	1 Есть в протоколе	1 Есть патология	2	1 ИИ считает патологией	TP (истинополож. ИИ верно нашел патологию)	текст 14	0	1 Есть в протоколе	1 Есть в протоколе	1 Есть в протоколе	1 Есть в протоколе	1 Есть патология	2	1 ИИ считает патологией	TP (истинополож. ИИ верно нашел патологию)	не распознал буллу	0	0 Нет в протоколе	0 Нет в протоколе	0 Нет в протоколе	0 Нет в протоколе	0 Нет патологии	нет патологии	0 ИИ считает нормой	TN (истиноотриц. ИИ верно не нашел патологии)	текст	0	0 Нет в протоколе	0 Нет в протоколе	0 Нет в протоколе	0 Нет в протоколе	0 Нет патологии	нет патологии	0 ИИ считает нормой	TN (истиноотриц. ИИ верно не нашел патологии)	текст	0	0 Нет в протоколе	0 Нет в протоколе	0 Нет в протоколе	0 Нет в протоколе
sub-S04563-ses-E09673	Определяются участки уплотнения легочной паренхимы в верхней, средней, нижней долях правого легкого и в верхней, нижней долях левого легкого общим объемом более 7%. Очаговых изменений в лёгких не выявлено. В лёгких определяются участки эмфизематозных изменений менее 6%. Определяется булла: 9х4 мм. В обеих плевральных полостях определяется выпот, справа: объёмом 92 мл и средней плотностью 31 HU, с…	В легких полисегментарно множественные перибронхиальные очаги по типу «матового стекла», сливающиеся в периферические участки консолидации. Трахея, главные, долевые и сегментарные бронхи проходимы. Двусторонний плевральный выпот, толщина слоя справа до 3 мм, слева до 17 мм. Средостение структурно, не смещено. Медиастинальные лимфатические узлы: не увеличены. Над- и подключичные, подмышечные лимфа…	Артефакты от дыхательных движений. Зоны уплотнения в периферических отделах обоих легких по типу «матового стекла», участок консолидации в S3 сегменте левого легкого. Субателектазы базальных сегментов правого легкого. Главные, долевые, сегментарные бронхи проходимы. Увеличенные внутригрудные лимфатические узлы не определяются. В плевральной полости слева выпот до 16мм, справа – в следовом количес…	На фоне дыхательных артефактов и субсегментарных ателектазов в нижних долях определяются участки снижения пневматизации по типу «матового стекла» и участки консолидации Бронхи: без особенностей Плевра: не утолщена Плевральный выпот: отмечается небольшое количество жидкости, справа толщиной слоя до 12 мм, слева до 18 мм Органы средостения: без особенностей Сердце увеличено в размерах. В просвете В…	Объем легких сохранен, легочные поля симметричные. Отмечается утолщение междолькового интерстиция. На фоне артефактов визуализируются участки уплотнения по типу «матового стекла». Субсегментарные ателектазы задне-базальных отделов легких. Трахея, главные, долевые и сегментарные бронхи проходимы, внутрипросветный секрет не определяется. В левой плевральной полости жидкость толщиной до 21 мм, справ…	1 Есть в протоколе	1 Есть в протоколе	1 Есть в протоколе	1 Есть в протоколе	1 Есть патология	4	1 ИИ считает патологией	TP (истинополож. ИИ верно нашел патологию)	текст 15	0	0 Нет в протоколе	0 Нет в протоколе	0 Нет в протоколе	0 Нет в протоколе	0 Нет патологии	нет патологии	1 ИИ считает патологией	TP (истинополож. ИИ верно нашел патологию)	текст	0	0 Нет в протоколе	0 Нет в протоколе	0 Нет в протоколе	0 Нет в протоколе	0 Нет патологии	нет патологии	0 ИИ считает нормой	TN (истиноотриц. ИИ верно не нашел патологии)	текст	0	0 Нет в протоколе	0 Нет в протоколе	0 Нет в протоколе	0 Нет в протоколе	0 Нет патологии	нет патологии	0 ИИ считает нормой	TN (истиноотриц. ИИ верно не нашел патологии)	текст	0	1 Есть в протоколе	1 Есть в протоколе	1 Есть в протоколе	1 Есть в протоколе
sub-S04569-ses-E09037	Участков уплотнения легочной паренхимы не выявлено. Очаговых изменений в лёгких не выявлено. Признаки эмфиземы не определяются. В плевральных полостях выпота нет. Аорта на исследуемом уровне не расширена. Легочный ствол не расширен (до 28 мм). Лёгочно- аортальный индекс - 0.737. Определяется кальцификация коронарных артерий - Индекс Агатстона: 3285, CAC-DRS 3. Волюметрия эпикардиального жира = 27…	Очаговые изменения в паренхиме легких не выявлены. Инфильтративные изменения в паренхиме легких не выявлены. Трахея, главные, долевые и сегментарные бронхи проходимы. Патологического скопления жидкости в плевральных полостях не выявлено. Средостение структурно, не смещено. Медиастинальные лимфатические узлы: не увеличены. Над- и подключичные, подмышечные лимфатические узлы: не увеличены. Сердце р…	Очаговых и инфильтративных изменений в легких не выявлено. Главные, долевые, сегментарные бронхи проходимы. Увеличенные внутригрудные лимфатические узлы не определяются. В плевральной полости и в полости перикарда свободная жидкость не определяется. Подмышечные, подключичные лимфатические узлы не увеличены. Аорта не расширена, дефекты наполнения не выявлены. Стенки аорты и коронарных артерий фраг…	Пневматизация легких: расправлены Очаговые изменения: не выявлено Инфильтративные изменения: не выявлено Интерстициальные изменения: в субплевральных отделах участки линейного пневмофиброза Бронхи: без особенностей Плевра: не утолщена Плевральный выпот: не выявлено Органы средостения: без особенностей Сердце увеличено в размерах Дефектов контрастирования в просвете легочной артерии и ее ветвей не…	Органы грудной клетки: Объем легких сохранен, легочные поля симметричные. На фоне участков фиброза очаговых и инфильтративных изменений не выявлено. Трахея, главные, долевые и сегментарные бронхи проходимы, внутрипросветный секрет не определяется. Скопления жидкости в плевральных полостях не выявлено. Средостение структурно, не смещено, объемных образований не выявлено. Сердце располагается обычн…	0 Нет в протоколе	0 Нет в протоколе	0 Нет в протоколе	0 Нет в протоколе	0 Нет патологии	нет патологии	0 ИИ считает нормой	TN (истиноотриц. ИИ верно не нашел патологии)	текст 16	0	0 Нет в протоколе	0 Нет в протоколе	0 Нет в протоколе	0 Нет в протоколе	0 Нет патологии	нет патологии	0 ИИ считает нормой	TN (истиноотриц. ИИ верно не нашел патологии)	текст	0	0 Нет в протоколе	0 Нет в протоколе	0 Нет в протоколе	0 Нет в протоколе	0 Нет патологии	нет патологии	0 ИИ считает нормой	TN (истиноотриц. ИИ верно не нашел патологии)	текст	0	0 Нет в протоколе	0 Нет в протоколе	0 Нет в протоколе	0 Нет в протоколе	0 Нет патологии	нет патологии	0 ИИ считает нормой	TN (истиноотриц. ИИ верно не нашел патологии)	текст	0	0 Нет в протоколе	0 Нет в протоколе	0 Нет в протоколе	0 Нет в протоколе
sub-S04601-ses-E09224	Участков уплотнения легочной паренхимы не выявлено. Очаговых изменений в лёгких не выявлено. Признаки эмфиземы не определяются. В правой плевральной полости определяется выпот объёмом 4 мл и средней плотностью 9 HU. В левой плевральной полости выпота нет. Аорта на исследуемом уровне не расширена. Легочный ствол не расширен (до 20 мм). Лёгочно- аортальный индекс - 0.556. Определяется кальцификация…	Очаговые изменения в паренхиме легких не выявлены. Инфильтративные изменения в паренхиме легких не выявлены. Трахея, главные, долевые и сегментарные бронхи проходимы. Патологического скопления жидкости в плевральных полостях не выявлено. Средостение структурно, не смещено. Медиастинальные лимфатические узлы: не увеличены. Подмышечные лимфатические узлы справа увеличены до 12 мм по КО, надключичны…	ОПИСАНИЕ: Очаговых и инфильтративных изменений в легких не выявлено. Главные, долевые, сегментарные бронхи проходимы. Увеличенные внутригрудные лимфатические узлы с гетерогенным контрастированием: - подмышечные справа размером до 12 мм по КО. - 3,4R,7 групп размером до 9мм по КО. - надключичный слева размером до 12мм по КО В плевральной полости справа следовой выпот, слева не определяется. В поло…	Пневматизация легких: расправлены Очаговые изменения: не выявлено Инфильтративные изменения: не выявлено Интерстициальные изменения: в субплевральных отделах участки линейного пневмофиброза Бронхи: без особенностей Плевра: не утолщена Плевральный выпот: следовое количество жидкости в правой плеврльной полости Органы средостения: без особенностей Дефектов контрастирования в просвете легочной артер…	Органы грудной клетки: Объем легких сохранен, легочные поля симметричные. В паренхиме единичные очаги до 4 мм, инфильтративных изменений не выявлено. Трахея, главные, долевые и сегментарные бронхи проходимы, внутрипросветный секрет не определяется. Скопления жидкости в плевральных полостях не выявлено. Средостение структурно, не смещено, объемных образований не выявлено. Сердце располагается обыч…	0 Нет в протоколе	0 Нет в протоколе	0 Нет в протоколе	0 Нет в протоколе	0 Нет патологии	нет патологии	0 ИИ считает нормой	TN (истиноотриц. ИИ верно не нашел патологии)	текст 18	0	0 Нет в протоколе	0 Нет в протоколе	0 Нет в протоколе	0 Нет в протоколе	0 Нет патологии	нет патологии	0 ИИ считает нормой	TN (истиноотриц. ИИ верно не нашел патологии)	текст	0	0 Нет в протоколе	0 Нет в протоколе	0 Нет в протоколе	0 Нет в протоколе	0 Нет патологии	нет патологии	0 ИИ считает нормой	TN (истиноотриц. ИИ верно не нашел патологии)	текст	0	0 Нет в протоколе	0 Нет в протоколе	0 Нет в протоколе	0 Нет в протоколе	0 Нет патологии	нет патологии	0 ИИ считает нормой	TN (истиноотриц. ИИ верно не нашел патологии)	текст	0	0 Нет в протоколе	1 Есть в протоколе	1 Есть в протоколе	0 Нет в протоколе
sub-S04603-ses-E09072	Определяются участки уплотнения легочной паренхимы в средней, нижней долях правого легкого и в верхней, нижней долях левого легкого общим объемом менее 7%. В правом лёгком выявляется узел 24x21мм (средний размер 23мм по Fleischner), объёмом 5547мм3. В лёгких определяются участки эмфизематозных изменений менее 6%. В правой плевральной полости определяется выпот объёмом 679 мл и средней плотностью …	В прикорневом отделе верхней доли правого легкого многоузловая солидная опухоль размерами 67х44 мм, с инвазией клетчатки корня, сливается с бронхопульмональными, правыми паратрахеальными лимфоузлами, сужает дистальные отделы правой легочной артерии и долевые ветви, сужает верхнедолевые вены. Правый верхнедолевой бронх окклюзирован, среднедолевой сужен и прослеживается неравномерно за счет распрос…	В прикорневых отделах правого легкого визуализируется объемное образовнаие, сливающееся с лимфатическими узлами корны общими размерами до 67х62мм в аксиальной плоскости. Верхняя и средняя доли правого легкого в ателектаза, сохраняется частичная воздушность нижней доли правого легкого. Верхнедолевой бронх справа обрывается в структуре образования, среднедолевой бронх неравномерно сужен. Просветы п…	В корне правого легкого определяется солидное образование с четкими неровными контурами, гетерогенной структуры, размерами до 62х47 мм с инвазией в правый главный бронх, верхней и средней долевые бронхи, с формированием ателектазов верхней и средней долей. В нижних долях обоих легких определяются множественные перибронхиальные очаги консолидации паренхимы Бронхи: без особенностей Плевра: справа, …	Органы грудной клетки: В верхней доле правого легкого визуализируется образование неоднородной структуры, тесно прилегающее к костальной плевре, суживающее правый главный бронх до 7 мм и обтурирующее верхнедолевой и среднедолевой бронхи. В структуре образования конгломерат верхних паратрахеальные и бронхопульмональных л/у. Перифокально прослеживаются многочисленные перибронхиальные участки уплотн…	1 Есть в протоколе	1 Есть в протоколе	1 Есть в протоколе	1 Есть в протоколе	1 Есть патология	4	1 ИИ считает патологией	TP (истинополож. ИИ верно нашел патологию)	ателкетаз не сегментирован	0	1 Есть в протоколе	1 Есть в протоколе	1 Есть в протоколе	1 Есть в протоколе	1 Есть патология	2	1 ИИ считает патологией	TP (истинополож. ИИ верно нашел патологию)	текст	0	1 Есть в протоколе	1 Есть в протоколе	1 Есть в протоколе	1 Есть в протоколе	1 Есть патология	4	1 ИИ считает патологией	FN (ложнонегат. ИИ пропустил	Неверная сегментация (нашел то, чего нет, не нашел то, что есть)	4	1 Есть в протоколе	1 Есть в протоколе	1 Есть в протоколе	1 Есть в протоколе	1 Есть патология	4	1 ИИ считает патологией	TP (истинополож. ИИ верно нашел патологию)	текст	0	1 Есть в протоколе	1 Есть в протоколе	1 Есть в протоколе	1 Есть в протоколе
sub-S04611-ses-E09081	Участков уплотнения легочной паренхимы не выявлено. Очаговых изменений в лёгких не выявлено. В лёгких определяются участки эмфизематозных изменений менее 6%. В плевральных полостях выпота нет. Нисходящий отдел грудной аорты расширен до 32 мм (дилатация). Другие отделы аорты на исследуемом уровне не расширены. Легочный ствол не расширен (до 27 мм). Лёгочно-аортальный индекс - 0.794. Определяется к…	Очаговые изменения в паренхиме легких не выявлены. Инфильтративные изменения в паренхиме легких не выявлены. Единичные буллы до 12 мм. Трахея, главные, долевые и сегментарные бронхи проходимы. Патологического скопления жидкости в плевральных полостях не выявлено. Средостение структурно, не смещено. Медиастинальные лимфатические узлы: не увеличены. Над- и подключичные, подмышечные лимфатические уз…	ОПИСАНИЕ: Очаговых и инфильтративных изменений в легких не выявлено. Главные, долевые, сегментарные бронхи проходимы. Увеличенные внутригрудные лимфатические узлы не определяются. В плевральной полости и в полости перикарда свободная жидкость не определяется. Подмышечные, подключичные лимфатические узлы не увеличены. Аорта не расширена, дефекты наполнения не выявлены. Стенки аорты и коронарных ар…	Пневматизация легких: расправлены Очаговые изменения: не выявлено Инфильтративные изменения: не выявлено Интерстициальные изменения: единичные буллы до 9 мм в паренхиме легких Бронхи: без особенностей Плевра: не утолщена Плевральный выпот: не выявлено Органы средостения: без особенностей Дефектов контрастирования в просвете легочной артерии и ее ветвей не выявлено Медиастинальные и аксиллярные ли…	Органы грудной клетки: Объем легких сохранен, легочные поля симметричные. Очаговых и инфильтративных изменений не выявлено. Трахея, главные, долевые и сегментарные бронхи проходимы, внутрипросветный секрет не определяется. Скопления жидкости в плевральных полостях не выявлено. Средостение структурно, не смещено, объемных образований не выявлено. Сердце располагается обычно. В полости перикарда из…	0 Нет в протоколе	0 Нет в протоколе	0 Нет в протоколе	0 Нет в протоколе	0 Нет патологии	нет патологии	0 ИИ считает нормой	TN (истиноотриц. ИИ верно не нашел патологии)	текст 20	0	1 Есть в протоколе	0 Нет в протоколе	1 Есть в протоколе	0 Нет в протоколе	1 Есть патология	2	1 ИИ считает патологией	TP (истинополож. ИИ верно нашел патологию)	сегментировал больше, чем есть	0	0 Нет в протоколе	0 Нет в протоколе	0 Нет в протоколе	0 Нет в протоколе	0 Нет патологии	нет патологии	0 ИИ считает нормой	TN (истиноотриц. ИИ верно не нашел патологии)	текст	0	0 Нет в протоколе	0 Нет в протоколе	0 Нет в протоколе	0 Нет в протоколе	0 Нет патологии	нет патологии	0 ИИ считает нормой	TN (истиноотриц. ИИ верно не нашел патологии)	текст	0	0 Нет в протоколе	0 Нет в протоколе	0 Нет в протоколе	0 Нет в протоколе
sub-S04635-ses-E12290	Определяются участки уплотнения легочной паренхимы в верхней, средней, нижней долях правого легкого и в верхней, нижней долях левого легкого общим объемом менее 7%. В левом лёгком выявляется узел 9x6мм (средний размер 8мм по Fleischner), объёмом 146мм3. В лёгких определяются участки эмфизематозных изменений менее 6%. В плевральных полостях выпота нет. Аорта на исследуемом уровне не расширена. Лег…	Определяются линейные фиброзные тяжи в язычковых сегментах слева, базалтных отделах легких, апикальные фиброзные наслоения. Очаговые изменения: немногочисленные солидные очаги до 8 мм. Инфильтративные изменения в паренхиме легких не выявлены. Трахея, главные, долевые и сегментарные бронхи проходимы, с небольшим количеством содержимого. Патологического скопления жидкости в плевральных полостях не …	ОПИСАНИЕ: Немногочисленные субплевральные паренхиматозные тяжи в обоих легких. В нижних долях легких единичные солидные очаги: в S10 сегменте правого легкого до 7мм, в S10 левого легкого до 9мм. Инфильтративных изменений в легких не выявлено. Немногочисленные зоны центрилобулярной эмфиземы в легких. Главные, долевые, сегментарные бронхи проходимы. В язычковых сегментах левого легкого тракционные …	Пневматизация легких: расправлены Очаговые изменения: единичные очаги в легких размерами до 7 мм Инфильтративные изменения: не выявлено Интерстициальные изменения: плевроапикальный фиброз с двух сторон. В S3,9 правого легкого и в язычковых сегментах слева определяются фиброзные изменения. В паренхиме легких множественные мелкие центрилобулярные буллы. Бронхи: без особенностей Плевра: не утолщена …	Объем легких сохранен, легочные поля симметричные. Диффузно эмфизематозные изменения в обоих легких. В S4/5 левого легкого и в S9 правого легкого перибронхиальные участки уплотнения по типу «дерево в почках». Солидные очаги в обоих легких, контрольные: в S10 слева очаг до 8 мм, в S10 справа до 6,5 мм. Апикальный фиброз легких. Трахея, главные, долевые и сегментарные бронхи проходимы, внутрипросве…	1 Есть в протоколе	1 Есть в протоколе	1 Есть в протоколе	1 Есть в протоколе	1 Есть патология	2	1 ИИ считает патологией	TP (истинополож. ИИ верно нашел патологию)	текст 21	0	0 Нет в протоколе	1 Есть в протоколе	1 Есть в протоколе	1 Есть в протоколе	1 Есть патология	2	1 ИИ считает патологией	TP (истинополож. ИИ верно нашел патологию)	текст	0	1 Есть в протоколе	1 Есть в протоколе	1 Есть в протоколе	1 Есть в протоколе	1 Есть патология	2	1 ИИ считает патологией	TP (истинополож. ИИ верно нашел патологию)	текст	0	0 Нет в протоколе	0 Нет в протоколе	0 Нет в протоколе	0 Нет в протоколе	0 Нет патологии	нет патологии	0 ИИ считает нормой	TN (истиноотриц. ИИ верно не нашел патологии)	текст	0	0 Нет в протоколе	0 Нет в протоколе	0 Нет в протоколе	0 Нет в протоколе
sub-S04645-ses-E09122	Определяются участки уплотнения легочной паренхимы в нижней доле правого легкого и в верхней, нижней долях левого легкого общим объемом менее 7%. В левом лёгком выявляется образование 90x57мм (средний размер 74мм по Fleischner), объёмом 100194мм3. В лёгких определяются участки эмфизематозных изменений менее 6%. В левой плевральной полости определяется выпот объёмом 103 мл и средней плотностью 9 H…	В прикорневом отделе левого легкого опухолевый инфильтрат, распространяется перибронхиально вдоль левого главного бронха до бифуркации трахеи, долевых бронхов с нерезким сужением просвета, сегментарных и субсегментарных бронхов язычковых сегментов, нижней доли с окллюзией бронхов В4,5, В8-В10; сливается с лимфоузлами бронхопульмональной, трахеобронхиальной групп слева, бифуркационными узлами, инф…	ОРГАНЫ ГРУДНОЙ КЛЕТКИ ОПИСАНИЕ: Образование в прикорневых отделах левого легкого размером до 67х92мм, обтурационный ателектаз S8,S9 левого легкого. Очаги в нижней доле левого легкого до 3мм. Медиастинальные вторично измененные лимфатические узлы 2R,4R,5,7 передние диафрагмальные слева размером до 20мм по КО. Выпот в левой плевральной полости до 11мм. Очаговых и инфильтративных изменений в правом …	В прикорневом отделе нижней доли левого легкого определяется солидное образование, размерами до 77х77мм, с инвазией в левый главный бронх, нижний долевой бронх с субтотальной обтурацией их просветов, в B6 с обтурацией просвета и формированием обтурационного ателектаза S6; с инвазией в левое предсердие Бронхи: без особенностей Плевра: не утолщена Плевральный выпот: в левой плевральной полости небо…	Органы грудной клетки: В корне левого легкого визуализируется образование неоднородной структуры, суживающее просвет левого главного бронха до 10 мм и обтурирующее нижнедолевой бронх, также образование суживает просвет промежуточного бронха до 5,3 мм. В структуре образования конгломерат бронхопульмональных и подкраниальных л/у, а также сегментарные ветви левой легочной артерии и нижней легочной в…	1 Есть в протоколе	1 Есть в протоколе	1 Есть в протоколе	1 Есть в протоколе	1 Есть патология	4	1 ИИ считает патологией	TP (истинополож. ИИ верно нашел патологию)	текст 22	0	1 Есть в протоколе	0 Нет в протоколе	0 Нет в протоколе	0 Нет в протоколе	1 Есть патология	2	1 ИИ считает патологией	TP (истинополож. ИИ верно нашел патологию)	текст	0	1 Есть в протоколе	1 Есть в протоколе	1 Есть в протоколе	1 Есть в протоколе	1 Есть патология	4	1 ИИ считает патологией	TP (истинополож. ИИ верно нашел патологию)	текст	0	1 Есть в протоколе	1 Есть в протоколе	1 Есть в протоколе	1 Есть в протоколе	1 Есть патология	4	1 ИИ считает патологией	TP (истинополож. ИИ верно нашел патологию)	не совсем корректная сегментация	0	1 Есть в протоколе	1 Есть в протоколе	1 Есть в протоколе	1 Есть в протоколе
sub-S04655-ses-E09135	Определяются участки уплотнения легочной паренхимы в верхней, средней, нижней долях правого легкого и в верхней, нижней долях левого легкого общим объемом более 7%. В правом лёгком выявляется образование 41x26мм (средний размер 34мм по Fleischner), объёмом 10041мм3. В лёгких определяются участки эмфизематозных изменений менее 6%. В обеих плевральных полостях определяется выпот, справа: объёмом 54…	Отмечаются неокклюзирующие тромботические массы в артерии А6 справа, а также тромбы в левой плечеголовной вене. Очаговые изменения: кальцинаты в верхней доле слева. Инфильтративные изменения: в паренхиме S9,10 справа участки перибронхиальной консолидации; в остальных отделах легких немногочисленные субсолидные очаги. Трахея, главные, долевые и сегментарные бронхи проходимы. Двусторонний плевральн…	ОРГАНЫ ГРУДНОЙ КЛЕТКИ ОПИСАНИЕ: Артефакты от дыхательных движений. Субсегментарные ателектазы базальных сегментов легких. Кальцинаты до 5мм в верхней доле левого легкого. Двусторонний малый плевральный выпот до 7мм. Многочисленные медиастинальные лимфатические узлы 2R, 4R, 4L, 5, 6, 7, 10R, 10L групп размером до 19мм по КО. Главные, долевые, сегментарные бронхи проходимы. Увеличенные внутригрудны…	На фоне участков гиповентиляции, в нижней доле правого легкого отмечаются участки консолидации паренхимы, бронхи S9,10 заполнены содержимым. Бронхи: без особенностей Плевра: не утолщена Плевральный выпот: небольшое количество жидкости, справа толщиной слоя до 8 мм, слева до 10 мм Органы средостения: без особенностей Сердце увеличено в размерах. Атеросклероз аорты, коронарных артерий. Дефектов кон…	Объем легких сохранен, легочные поля симметричные. Отмечается диффузное утолщение междолькового интерстиция. Субсегментарные ателектазы задне-базальных отделов легких. Апикально слева многочисленные кальцинаты. Трахея, главные, долевые и сегментарные бронхи проходимы, внутрипросветный секрет не определяется. В плевральных полостях следовое количество жидкости. Средостение структурно, не смещено, …	1 Есть в протоколе	0 Нет в протоколе	1 Есть в протоколе	0 Нет в протоколе	1 Есть патология	2	1 ИИ считает патологией	TP (истинополож. ИИ верно нашел патологию)	текст 23	0	0 Нет в протоколе	0 Нет в протоколе	0 Нет в протоколе	0 Нет в протоколе	0 Нет патологии	нет патологии	1 ИИ считает патологией	FP (ложнополож. ИИ нашел лишнюю)	текст	2	0 Нет в протоколе	0 Нет в протоколе	0 Нет в протоколе	0 Нет в протоколе	0 Нет патологии	нет патологии	1 ИИ считает патологией	FP (ложнополож. ИИ нашел лишнюю)	Увеличенные ВГЛУ сегментировал как образование легкого	3	1 Есть в протоколе	1 Есть в протоколе	1 Есть в протоколе	1 Есть в протоколе	1 Есть патология	3	1 ИИ считает патологией	TP (истинополож. ИИ верно нашел патологию)	текст	0	1 Есть в протоколе	1 Есть в протоколе	1 Есть в протоколе	1 Есть в протоколе
sub-S04668-ses-E09251	Определяются участки уплотнения легочной паренхимы в верхней, средней, нижней долях правого легкого и в верхней, нижней долях левого легкого общим объемом более 7%. Очаговых изменений в лёгких не выявлено. Признаки эмфиземы не определяются. В плевральных полостях выпота нет. Аорта на исследуемом уровне не расширена. Легочный ствол не расширен (до 21 мм). Лёгочно- аортальный индекс - 0.875. В прое…	В паренхиме обоих легких сливные участки уплотнения по типу «матового стекла» и консолидации, с краниокаудальным и дорсо-базальным градиентом. Очаговые изменения в паренхиме легких убедительно не выявлены. Инфильтративные изменения в паренхиме легких не выявлены. Трахея, главные, долевые и сегментарные бронхи проходимы. Патологического скопления жидкости в плевральных полостях не выявлено. Средос…	ОРГАНЫ ГРУДНОЙ КЛЕТКИ ОПИСАНИЕ: Артефакты от двигательных движений. Двусторонний малый плевральный выпот до 4мм. Многочисленные медиастинальные лимфатические узлы 2R, 3, 4R, 4L, 7, 10R, 10L групп размером до 15мм по КО. Многочисленные ретикулярные изменения в субплевральных отделах обоих легких в виде утолщенного междолькового и внутридолькового интерстиция. Инфильтративных изменений в легких не …	Пневматизация легких: расправлены Очаговые изменения: не выявлено Инфильтративные изменения: не выявлено Интерстициальные изменения: визуализируется сетчатый пневмофиброз в субплевральных отделах легких Бронхи: без особенностей Плевра: не утолщена Плевральный выпот: не выявлено Органы средостения: без особенностей Сердце увеличено в размерах. Атеросклероз аорты, коронарных артерий Медиастинальные…	Органы грудной клетки: Объем легких сохранен, легочные поля симметричные. В паренхиме обоих легких, преимущественно в периферических отделах диффузные ретикулярные изменения в сочетании с зонами уплотнения по типу «матового стекла» Трахея, главные, долевые и сегментарные бронхи проходимы, внутрипросветный секрет не определяется. Скопления жидкости в плевральных полостях не выявлено. Средостение с…	1 Есть в протоколе	0 Нет в протоколе	0 Нет в протоколе	1 Есть в протоколе	1 Есть патология	4	1 ИИ считает патологией	TP (истинополож. ИИ верно нашел патологию)	текст 24	0	0 Нет в протоколе	0 Нет в протоколе	0 Нет в протоколе	0 Нет в протоколе	0 Нет патологии	нет патологии	0 ИИ считает нормой	TN (истиноотриц. ИИ верно не нашел патологии)	текст	0	0 Нет в протоколе	0 Нет в протоколе	0 Нет в протоколе	0 Нет в протоколе	0 Нет патологии	нет патологии	0 ИИ считает нормой	TN (истиноотриц. ИИ верно не нашел патологии)	текст	0	1 Есть в протоколе	1 Есть в протоколе	1 Есть в протоколе	1 Есть в протоколе	1 Есть патология	3	1 ИИ считает патологией	TP (истинополож. ИИ верно нашел патологию)	текст	0	0 Нет в протоколе	0 Нет в протоколе	0 Нет в протоколе	0 Нет в протоколе
sub-S04674-ses-E09160	Определяются участки уплотнения легочной паренхимы в верхней, средней, нижней долях правого легкого и в нижней доле левого легкого общим объемом менее 7%. В обоих лёгких выявляются узлы до 10x8мм (средний размер 9мм по Fleischner), объёмом до 434мм3. В лёгких определяются участки эмфизематозных изменений менее 6%. В плевральных полостях выпота нет. Аорта на исследуемом уровне не расширена. Легочн…	В правом легком полисегментарно множественные группы перибронхиальных очагов, более выражено в прикорневых отделах. В легких немногочисленные солидные очаги до 9 мм. Участок консолидации в S7-8 правого легкого. В обоих легких буллезная эмфизема. Трахея, главные, долевые и сегментарные бронхи проходимы. В нижнедолевых содержимое. Патологического скопления жидкости в плевральных полостях не выявлен…	ОРГАНЫ ГРУДНОЙ КЛЕТКИ ОПИСАНИЕ: Немногочисленные увеличенные лимфатические узлы 2R, 4R, 7 групп до 12мм по КО. Единичные очаги в обоих легких до 5мм. Участки центрилобулярной и парасептальной эмфиземы с двух сторон с формированием булл до 59х27мм в верхушке правого легкого. Очаговых и инфильтративных изменений в легких не выявлено. Главные, долевые, сегментарные бронхи проходимы. В плевральной по…	Пневматизация легких: расправлены Очаговые изменения: в паренхиме легких единичные очаги до 8 мм Инфильтративные изменения: в S2,3,4,5,6 правого легкого определяются множественные мелкие перибронхиальные очаги консолидации паренхимы Интерстициальные изменения: многочисленные парасептальные и центрилобулярные буллы, максимальными размерами до 54 мм Бронхи: в просвете бронхов небольшое количество м…	Объем легких сохранен, легочные поля симметричные. Множественные буллы в легких, наибольшая апикально в S2 правого легкого до 49 мм. Единичные солидные очаги в легких до 9 мм в S3 справа. Перибронхиально в верхней доле правого легкого очаги по типу «дерево в почках». Трахея, главные, долевые и сегментарные бронхи проходимы, внутрипросветный секрет не определяется. Скопления жидкости в плевральных…	1 Есть в протоколе	0 Нет в протоколе	1 Есть в протоколе	0 Нет в протоколе	1 Есть патология	4	1 ИИ считает патологией	TP (истинополож. ИИ верно нашел патологию)	сегментировал меньше, чем требовалось	0	1 Есть в протоколе	1 Есть в протоколе	1 Есть в протоколе	1 Есть в протоколе	1 Есть патология	2	1 ИИ считает патологией	TP (истинополож. ИИ верно нашел патологию)	текст	0	1 Есть в протоколе	1 Есть в протоколе	1 Есть в протоколе	1 Есть в протоколе	1 Есть патология	2	1 ИИ считает патологией	TP (истинополож. ИИ верно нашел патологию)	текст	0	1 Есть в протоколе	1 Есть в протоколе	0 Нет в протоколе	0 Нет в протоколе	1 Есть патология	3	1 ИИ считает патологией	TP (истинополож. ИИ верно нашел патологию)	текст	0	0 Нет в протоколе	0 Нет в протоколе	0 Нет в протоколе	0 Нет в протоколе
sub-S04677-ses-E09164	Определяются участки уплотнения легочной паренхимы в нижней доле левого легкого общим объемом менее 7%. Очаговых изменений в лёгких не выявлено. Признаки эмфиземы не определяются. В левой плевральной полости определяется выпот объёмом 177 мл и средней плотностью 1 HU. В правой плевральной полости выпота нет. Аорта на исследуемом уровне не расширена. Лёгочный ствол расширен до 30 мм. Лёгочно- аорт…	Состояние после резекции нижней доли левого легкого. Очаговые изменения в паренхиме легких не выявлены. Инфильтративные изменения в паренхиме легких не выявлены. Трахея, главные, долевые и сегментарные бронхи проходимы. Плевральный выпот слева, толщина слоя до 26 мм. Средостение структурно, не смещено. Медиастинальные лимфатические узлы: не увеличены. Кальцинаты в бифуркационных. Над- и подключич…	ОРГАНЫ ГРУДНОЙ КЛЕТКИ ОПИСАНИЕ: Состояние после резекции нижней доли левого легкого. Очаговых и инфильтративных изменений в легких не выявлено. Главные, долевые, сегментарные бронхи проходимы. Увеличенные внутригрудные лимфатические узлы не определяются. Единичные кальцинированные узлы 7 группы до 9мм по КО. В плевральной полости слева выпот до 20мм. В полости перикарда свободная жидкость не опре…	Пневматизация легких: мозаичной структуры за счет неравномерной пневматизации Объем нижней доли левого легкого уменьшен за счет субтотальной резекции, вдоль послеоперационного шовного материала определяется уплотнение паренхимы легкого Очаговые изменения: не выявлено Инфильтративные изменения: не выявлено Интерстициальные изменения: не выявлено Бронхи: без особенностей Плевра: не утолщена Плеврал…	Состояние после атипичной резекции нижней доли левого легкого, дополнительные образования по ходу шовного материала не выявлено. В левой плевральной полости жидкость толщиной до 22 мм. Очаговых и инфильтративных изменений не выявлено. Трахея, главные, долевые и сегментарные бронхи проходимы, внутрипросветный секрет не определяется. Средостение структурно, не смещено, объемных образований не выявл…	0 Нет в протоколе	0 Нет в протоколе	1 Есть в протоколе	1 Есть в протоколе	1 Есть патология	2	1 ИИ считает патологией	TP (истинополож. ИИ верно нашел патологию)	текст 26	0	0 Нет в протоколе	0 Нет в протоколе	0 Нет в протоколе	0 Нет в протоколе	0 Нет патологии	нет патологии	0 ИИ считает нормой	TN (истиноотриц. ИИ верно не нашел патологии)	текст	0	0 Нет в протоколе	0 Нет в протоколе	0 Нет в протоколе	0 Нет в протоколе	0 Нет патологии	нет патологии	0 ИИ считает нормой	TN (истиноотриц. ИИ верно не нашел патологии)	текст	0	0 Нет в протоколе	0 Нет в протоколе	0 Нет в протоколе	0 Нет в протоколе	0 Нет патологии	нет патологии	1 ИИ считает патологией	FP (ложнополож. ИИ нашел лишнюю)	кальцинированный лимфоузел	2	1 Есть в протоколе	1 Есть в протоколе	1 Есть в протоколе	1 Есть в протоколе
sub-S04686-ses-E09173	Определяются участки уплотнения легочной паренхимы в верхней, нижней долях правого легкого и в верхней, нижней долях левого легкого общим объемом менее 7%. Очаговых изменений в лёгких не выявлено. В лёгких определяются участки эмфизематозных изменений менее 6%. Определяются единичные буллы: до 17х9 мм. В левой плевральной полости определяется выпот объёмом 2 мл и средней плотностью -2 HU. В право…	В S6 левого легкого периферическое солидное образование, распространяющееся на клетчатку корня, сужает бронхи В6, сегментарные ветви левой легочной артерии и нижней вены. Инфильтративные изменения: в паренхиме легких множественные очаги по типу «матового стекла». Парасептальная эмфизема в верхушках. Трахея, главные, долевые и остальные сегментарные бронхи проходимы. Следовой плевральный выпот сле…	ОПИСАНИЕ: Пристеночные дефекты контрастирования в просвете сегментарных ветвей нижнедолевой ветви правой легочной артерии. На остальном протяжении дефекты контрастирования не выявлены. В S9, S10 правого легкого, S3 левого легкого очаги уплотнения по типу «матового стекла». В S6 левого легкого зона уплотнения по типу консолидации с неинородным накоплением контрастного препарата. Главные, долевые, …	Пневматизация легких: субателектаз S6 левого легкого, на этом фоне нельзя исключить наличие объемного образования корня левого легкого в нижней доле с обструкцией сегментарной ветви b6, с сужением просвета А6 Очаговые изменения: не выявлено Инфильтративные изменения: не выявлено Интерстициальные изменения: не выявлено Бронхи: без особенностей Плевра: не утолщена Плевральный выпот: слева толщиной …	Органы грудной клетки: Частичный ателектаз S6 левого легкого. В паренхиме S1/2, в S6 cлева и в S9/10 справа перибронхиальные очаги уплотнения по типу «матового стекла». Апикальные буллы справа. Трахея, главные, долевые и сегментарные бронхи проходимы, внутрипросветный секрет не определяется. Скопления жидкости в плевральных полостях не выявлено. Средостение структурно, не смещено, объемных образо…	1 Есть в протоколе	1 Есть в протоколе	1 Есть в протоколе	1 Есть в протоколе	1 Есть патология	4	1 ИИ считает патологией	TP (истинополож. ИИ верно нашел патологию)	текст 27	0	1 Есть в протоколе	0 Нет в протоколе	1 Есть в протоколе	0 Нет в протоколе	1 Есть патология	2	1 ИИ считает патологией	TP (истинополож. ИИ верно нашел патологию)	текст	0	0 Нет в протоколе	0 Нет в протоколе	0 Нет в протоколе	0 Нет в протоколе	0 Нет патологии	нет патологии	0 ИИ считает нормой	TN (истиноотриц. ИИ верно не нашел патологии)	текст	0	0 Нет в протоколе	0 Нет в протоколе	0 Нет в протоколе	0 Нет в протоколе	0 Нет патологии	нет патологии	0 ИИ считает нормой	TN (истиноотриц. ИИ верно не нашел патологии)	текст	0	1 Есть в протоколе	1 Есть в протоколе	1 Есть в протоколе	1 Есть в протоколе
sub-S04693-ses-E09419	Определяются участки уплотнения легочной паренхимы в средней, нижней долях правого легкого и в верхней, нижней долях левого легкого общим объемом менее 7%. В обоих лёгких выявляются узлы и образования до 83x55мм (средний размер 69мм по Fleischner), объёмом до 73100мм3. Признаки эмфиземы не определяются. В обеих плевральных полостях определяется выпот, справа: объёмом 15 мл и средней плотностью 7 …	В верхней доле левого легкого солидное образование размерами около 68х47 мм, оценка размеров затруднена на фоне ателектаза паренхимы язычковых сегментов, просветы бронхов В4-5 слева не прослеживаются (вероятно, инвазия), опухолевая инфильтрация распространяется на клетчатку корня с сужением долевых ветвей легочной артерии и верхней легочной вены. Неравномерно сужены долевые бронхи слева. Субтотал…	ОПИСАНИЕ: В S4/5 сегментах левого легкого визуализируется объемное образование размером до 60х53мм в аксиальной плоскости. Сегментарные бронхи B4/B5 обрываются в описанном образовании. Нижняя доля левого легкого в ателектазе. Единичные субплевральные очаги в S8 правого легкого до 5мм. В левой плевральной полости свободная жидкость толщиной до 85мм. Лимфатические узлы многочисленные в средостении:…	Пневматизация легких: ателектаз нижней доли левого легкого, субсегментарный ателектаз верхней доли левого легкого Очаговые изменения: на фоне субателектаза верхней доли левого легкого определяется объемное образование корня левого легкого с нечеткими, неровным иконтурами, размерами примерно 63х47мм, образование не дифференцируется от лимфатических узлов корня левого легкого Инфильтративные измене…	Органы грудной клетки: В корне левого легкого солидное образование неоднородно накапливающее КП, размерами до 62х49 мм, в структуре обрывается b4. S4/5 слева ателектазированы. Паренхима нижней доли ателектазирована. В паренхиме S1/2 и S3 слева участки уплотнения по типу «матового стекла». В левой плевральной полости жидкость толщиной до 118 мм, справа следовое количество жидкости. Трахея, главный…	1 Есть в протоколе	1 Есть в протоколе	1 Есть в протоколе	1 Есть в протоколе	1 Есть патология	4	1 ИИ считает патологией	TP (истинополож. ИИ верно нашел патологию)	текст 28	0	0 Нет в протоколе	0 Нет в протоколе	0 Нет в протоколе	0 Нет в протоколе	0 Нет патологии	нет патологии	0 ИИ считает нормой	TN (истиноотриц. ИИ верно не нашел патологии)	текст	0	0 Нет в протоколе	1 Есть в протоколе	0 Нет в протоколе	0 Нет в протоколе	1 Есть патология	3	1 ИИ считает патологией	TP (истинополож. ИИ верно нашел патологию)	Ателектаз - образование	0	0 Нет в протоколе	1 Есть в протоколе	0 Нет в протоколе	0 Нет в протоколе	0 Нет патологии	нет патологии	1 ИИ считает патологией	FP (ложнополож. ИИ нашел лишнюю)	кальцинированный лимфоузел	2	1 Есть в протоколе	1 Есть в протоколе	1 Есть в протоколе	1 Есть в протоколе
sub-S04709-ses-E09202	Определяются участки уплотнения легочной паренхимы в нижней доле правого легкого и в верхней, нижней долях левого легкого общим объемом менее 7%. В правом лёгком выявляется узел 35x17мм (средний размер 26мм по Fleischner), объёмом 3587мм3. В лёгких определяются участки эмфизематозных изменений менее 6%. В плевральных полостях выпота нет. Аорта на исследуемом уровне не расширена. Легочный ствол не…	Очаговые изменения в паренхиме легких не выявлены. В S9 правого легкого участок консолидации. Эмфизема легких. Трахея, главные, долевые и сегментарные бронхи проходимы. Патологического скопления жидкости в плевральных полостях не выявлено. Средостение структурно, не смещено. Медиастинальные лимфатические узлы: не увеличены. Кальцинаты в бифуркационных. Над- и подключичные, подмышечные лимфатическ…	ОПИСАНИЕ: В S10 сегменте правого легкого единичные субсегментарные ателектазы. Очаговых и инфильтративных изменений в легких не выявлено. Главные, долевые, сегментарные бронхи проходимы. Увеличенные внутригрудные лимфатические узлы не определяются. В плевральной полости и в полости перикарда свободная жидкость не определяется. Подмышечные, подключичные лимфатические узлы не увеличены. Аорта не ра…	Пневматизация легких: субсегментарный S9 правого легкого Очаговые изменения: не выявлено Инфильтративные изменения: не выявлено Интерстициальные изменения: проявления центрилобулярной эмфиземы Бронхи: без особенностей Плевра: не утолщена Плевральный выпот: не выявлено Органы средостения: без особенностей Дефектов контрастирования в просвете легочной артерии и ее ветвей не выявлено Медиастинальные…	Органы грудной клетки: Объем легких сохранен, легочные поля симметричные. Парасептально и центролобулярно эмфизематозные изменения легких. Субсегментарные ателектазы задне- базальных отделов нижней доли правого легкого. На этом фоне очаговых и инфильтративных изменений не выявлено. Трахея, главные, долевые и сегментарные бронхи проходимы, внутрипросветный секрет не определяется. Скопления жидкост…	1 Есть в протоколе	1 Есть в протоколе	1 Есть в протоколе	1 Есть в протоколе	1 Есть патология	4	1 ИИ считает патологией	TP (истинополож. ИИ верно нашел патологию)	текст 29	0	1 Есть в протоколе	0 Нет в протоколе	1 Есть в протоколе	1 Есть в протоколе	1 Есть патология	2	1 ИИ считает патологией	TP (истинополож. ИИ верно нашел патологию)	текст	0	0 Нет в протоколе	0 Нет в протоколе	0 Нет в протоколе	0 Нет в протоколе	0 Нет патологии	нет патологии	1 ИИ считает патологией	FP (ложнополож. ИИ нашел лишнюю)	Ателектаз расценен как образование	3	0 Нет в протоколе	0 Нет в протоколе	0 Нет в протоколе	0 Нет в протоколе	0 Нет патологии	нет патологии	1 ИИ считает патологией	FP (ложнополож. ИИ нашел лишнюю)	кальцинированный лимфоузел	2	0 Нет в протоколе	0 Нет в протоколе	0 Нет в протоколе	0 Нет в протоколе
sub-S04729-ses-E13976	Определяются участки уплотнения легочной паренхимы в верхней, средней, нижней долях правого легкого и в верхней, нижней долях левого легкого общим объемом более 7%. Очаговых изменений в лёгких не выявлено. Признаки эмфиземы не определяются. В правой плевральной полости определяется выпот объёмом 568 мл и средней плотностью 13 HU. В левой плевральной полости выпота нет. Аорта на исследуемом уровне…	В правой плевральной полости выпот толщиной слоя 53 мм. Субтотальный ателектаз нижней доли правого легкого. Очаговые и инфильтративные изменения в паренхиме расправленных отделах легких не выявлены. Трахея, главные, долевые и сегментарные бронхи проходимы. Средостение структурно, не смещено. Медиастинальные лимфатические узлы: не увеличены. Над- и подключичные, подмышечные лимфатические узлы: не …	ОПИСАНИЕ: В правой плевральной полости выпот до 51мм Слева выпот не определяется. Ателектаз нижней доли правого легкого, на этом фоне гиподенсный узел размером до 10мм. На остальном протяжении очаговых и инфильтративных изменений в легких не выявлено. Главные, долевые, сегментарные бронхи проходимы. Увеличенные внутригрудные лимфатические узлы не определяются. Количественно увеличенные 4L,7 групп…	Пневматизация легких: компрессионный ателектаз S6,7,9,10 Очаговые изменения: не выявлено Инфильтративные изменения: не выявлено Интерстициальные изменения: не выявлено Бронхи: без особенностей Плевра: не утолщена Плевральный выпот: в правой плевральной полости большое количество сводной жидкости с толщиной слоя до 48мм, слева не определяется Органы средостения: без особенностей Дефектов контрасти…	Компрессионные ателектазы задних отделов правого легкого. В правой плевральной полости жидкость толщиной до 57 мм, слева следовое количество. Трахея, главные, долевые и сегментарные бронхи проходимы, внутрипросветный секрет не определяется. Средостение структурно, не смещено, объемных образований не выявлено. Сердце располагается обычно. В полости перикарда избыточной жидкости нет. Стенки грудной…	1 Есть в протоколе	1 Есть в протоколе	1 Есть в протоколе	1 Есть в протоколе	1 Есть патология	4	1 ИИ считает патологией	TP (истинополож. ИИ верно нашел патологию)	не сегментирован ателектаз	0	0 Нет в протоколе	0 Нет в протоколе	0 Нет в протоколе	0 Нет в протоколе	0 Нет патологии	нет патологии	0 ИИ считает нормой	TN (истиноотриц. ИИ верно не нашел патологии)	текст	0	0 Нет в протоколе	1 Есть в протоколе	0 Нет в протоколе	0 Нет в протоколе	0 Нет патологии	нет патологии	0 ИИ считает нормой	TN (истиноотриц. ИИ верно не нашел патологии)	текст	0	0 Нет в протоколе	0 Нет в протоколе	0 Нет в протоколе	0 Нет в протоколе	0 Нет патологии	нет патологии	1 ИИ считает патологией	FP (ложнополож. ИИ нашел лишнюю)	неверно сегментировал	3	1 Есть в протоколе	1 Есть в протоколе	1 Есть в протоколе	1 Есть в протоколе
sub-S04787-ses-E09299	Определяются участки уплотнения легочной паренхимы в верхней, средней, нижней долях правого легкого и в верхней, нижней долях левого легкого общим объемом менее 7%. Очаговых изменений в лёгких не выявлено. Признаки эмфиземы не определяются. В обеих плевральных полостях определяется выпот, справа: объёмом 65 мл и средней плотностью 35 HU, слева: объёмом 212 мл и средней плотностью 12 HU. Аорта на …	Двусторонний плевральный выпот, толщина слоя справа до 10 мм, слева до 17мм. Компрессионные ателектазы в нижних долях. Очаговые изменения в паренхиме легких не выявлены. Инфильтративные изменения в паренхиме легких не выявлены. Трахея, главные, долевые и сегментарные бронхи проходимы. Средостение структурно, не смещено. Медиастинальные лимфатические узлы: не увеличены. Над- и подключичные, подмыш…	ОПИСАНИЕ: Очаговых и инфильтративных изменений в легких не выявлено. Ателектаз нижней доли левого легкого, единичных базальных сегментов правого легкого. Главные, долевые, сегментарные бронхи проходимы. Увеличенные внутригрудные лимфатические узлы не определяются. В плевральной полости двусторонний выпот до 10мм. В полости перикарда свободная жидкость не определяется. Подмышечные, подключичные ли…	Пневматизация легких: ателектаз нижней доли левого легкого Очаговые изменения: не выявлено Инфильтративные изменения: не выявлено Интерстициальные изменения: не выявлено Бронхи: без особенностей Плевра: не утолщена Плевральный выпот: справа до 7мм, слева до 14мм Органы средостения: без особенностей Дефектов контрастирования в просвете легочной артерии и ее ветвей не выявлено Медиастинальные и акс…	Органы грудной клетки: Ателектаз нижней доли левого легкого, субсегментарые ателектазы задних отделов нижней доли правого легкого. В левой плевральной полости жидкость толщиной слоя до 20 мм, справа следовое количество. Трахея, главные, долевые и сегментарные бронхи проходимы, внутрипросветный секрет не определяется. Средостение структурно, не смещено, объемных образований не выявлено. Сердце рас…	1 Есть в протоколе	1 Есть в протоколе	1 Есть в протоколе	1 Есть в протоколе	1 Есть патология	4	1 ИИ считает патологией	TP (истинополож. ИИ верно нашел патологию)	не сегментирован ателектаз	0	0 Нет в протоколе	0 Нет в протоколе	0 Нет в протоколе	0 Нет в протоколе	0 Нет патологии	нет патологии	0 ИИ считает нормой	TN (истиноотриц. ИИ верно не нашел патологии)	текст	0	0 Нет в протоколе	0 Нет в протоколе	0 Нет в протоколе	0 Нет в протоколе	0 Нет патологии	нет патологии	0 ИИ считает нормой	TN (истиноотриц. ИИ верно не нашел патологии)	текст	0	0 Нет в протоколе	0 Нет в протоколе	0 Нет в протоколе	0 Нет в протоколе	0 Нет патологии	нет патологии	0 ИИ считает нормой	TN (истиноотриц. ИИ верно не нашел патологии)	текст	0	1 Есть в протоколе	1 Есть в протоколе	1 Есть в протоколе	1 Есть в протоколе
sub-S04887-ses-E09784	Определяются участки уплотнения легочной паренхимы в верхней, средней, нижней долях правого легкого и в верхней, нижней долях левого легкого общим объемом более 7%. Очаговых изменений в лёгких не выявлено. Признаки эмфиземы не определяются. В обеих плевральных полостях определяется выпот, справа: объёмом 83 мл и средней плотностью 13 HU, слева: объёмом 106 мл и средней плотностью 4 HU. Аорта на и…	Очаговые изменения в паренхиме легких не выявлены. Инфильтративные изменения в паренхиме легких не выявлены. По всем легочным полям утолщение интерстиция. Трахея, главные, долевые и сегментарные бронхи проходимы. Двусторонний плевральный выпот, толщина слоя справа до 16 мм, слева до 16 мм. Средостение структурно, не смещено. Медиастинальные лимфатические узлы: множественные, увеличены, максимальн…	ОПИСАНИЕ: С двух сторон отмечается утолщение междолькового интерстиция. Очаговых и инфильтративных изменений в легких не выявлено. Главные, долевые, сегментарные бронхи проходимы. Количественно увеличены лимфатические узлы 5,7 групп до 11мм по КО. В плевральной полости двусторонний выпот до 16мм В полости перикарда свободная жидкость не определяется. Аорта не расширена, дефекты наполнения не выяв…	Пневматизация легких: расправлены Очаговые изменения: не выявлено Инфильтративные изменения: не выявлено Интерстициальные изменения: отмечается утолщение междолькового интерстиция, множественные линейные фиброзные тяжи Бронхи: без особенностей Плевра: не утолщена Плевральный выпот: следовое количество жидкости, справа толщиной слоя до 7 мм, слева до 10 мм Органы средостения: без особенностей Серд…	Органы грудной клетки: Объем легких сохранен, легочные поля симметричные. В плевральных полостях жидкость толщиной до 12 мм. Отмечаетсядиффузное утолщение междолькового интерстиция. Субсегментарные ателектазы задне-базальных отделов легких. Инфильтративных изменений не выявлено. Трахея, главные, долевые и сегментарные бронхи проходимы, внутрипросветный секрет не определяется. Средостение структур…	0 Нет в протоколе	0 Нет в протоколе	0 Нет в протоколе	0 Нет в протоколе	0 Нет патологии	нет патологии	1 ИИ считает патологией	FP (ложнополож. ИИ нашел лишнюю)	текст 34	3	0 Нет в протоколе	0 Нет в протоколе	0 Нет в протоколе	0 Нет в протоколе	0 Нет патологии	нет патологии	0 ИИ считает нормой	TN (истиноотриц. ИИ верно не нашел патологии)	текст	0	0 Нет в протоколе	0 Нет в протоколе	0 Нет в протоколе	0 Нет в протоколе	0 Нет патологии	нет патологии	0 ИИ считает нормой	TN (истиноотриц. ИИ верно не нашел патологии)	текст	0	1 Есть в протоколе	1 Есть в протоколе	0 Нет в протоколе	0 Нет в протоколе	0 Нет патологии	нет патологии	0 ИИ считает нормой	TN (истиноотриц. ИИ верно не нашел патологии)	текст	0	1 Есть в протоколе	1 Есть в протоколе	1 Есть в протоколе	1 Есть в протоколе
sub-S04903-ses-E09443	Определяются участки уплотнения легочной паренхимы в верхней, средней, нижней долях правого легкого и в верхней, нижней долях левого легкого общим объемом более 7%. Очаговых изменений в лёгких не выявлено. В лёгких определяются признаки эмфиземы. Процент поражения правого лёгкого 10%, левого лёгкого 5%, обоих лёгких 9%. В левой плевральной полости определяется выпот объёмом 10 мл и средней плотно…	Состояние после верхней лобэктомии слева. Очаговые изменения в паренхиме легких не выявлены. Инфильтративные изменения в паренхиме легких не выявлены. Участки утолщение интерстиция и «матового стекла» в базальных отделах и верхушках, больше слева. Признаки буллезной эмфиземы в верхних долях. Трахея, главные, долевые и сегментарные бронхи проходимы. Патологического скопления жидкости в плевральных…	ОПИСАНИЕ: Выраженные ретикулярные изменения в обоих легких. Участки центрилобулярной и парасептальной эмфиземы с двух сторон. Состояние после верхней лобэктомии слева. Устье верхнедолевого бронха без особенностей. Многочисленные лимфатические узлы 2R, 4R, 7 групп до 12мм по КО . Главные, долевые, сегментарные бронхи проходимы. В плевральной полости и в полости перикарда свободная жидкость не опре…	Объем левого легкого уменьшен за счет резекции верхней доли, в области культи верхнего долевого бронха объемные образования не определяется. На фоне центрилобулярной эмфиземы легких определяются участки сетчатого фиброза Очаговые изменения: не выявлено Инфильтративные изменения: не выявлено Интерстициальные изменения: не выявлено Бронхи: без особенностей Плевра: не утолщена Плевральный выпот: сле…	Органы грудной клетки: Легкие расправлены. Парасептально и центролобулярно эмфизематозные изменения. В обоих легких множественные участки уплотнения поствоспалительного характера. Междольковый интерстиций диффузно утолщен. Трахея, главные, долевые и сегментарные бронхи проходимы, внутрипросветный секрет не определяется. Скопления жидкости в плевральных полостях не выявлено. Средостение структурно…	1 Есть в протоколе	1 Есть в протоколе	1 Есть в протоколе	1 Есть в протоколе	1 Есть патология	4	1 ИИ считает патологией	TP (истинополож. ИИ верно нашел патологию)	текст 35	0	1 Есть в протоколе	1 Есть в протоколе	1 Есть в протоколе	1 Есть в протоколе	1 Есть патология	2	1 ИИ считает патологией	TP (истинополож. ИИ верно нашел патологию)	текст	0	0 Нет в протоколе	0 Нет в протоколе	0 Нет в протоколе	0 Нет в протоколе	0 Нет патологии	нет патологии	0 ИИ считает нормой	TN (истиноотриц. ИИ верно не нашел патологии)	текст	0	1 Есть в протоколе	1 Есть в протоколе	1 Есть в протоколе	0 Нет в протоколе	1 Есть патология	3	1 ИИ считает патологией	TP (истинополож. ИИ верно нашел патологию)	еще один не сегментирован	0	0 Нет в протоколе	0 Нет в протоколе	1 Есть в протоколе	0 Нет в протоколе
sub-S04966-ses-E09524	Участков уплотнения легочной паренхимы не выявлено. Очаговых изменений в лёгких не выявлено. Признаки эмфиземы не определяются. В плевральных полостях выпота нет. Аорта на исследуемом уровне не расширена. Легочный ствол не расширен (до 25 мм). Лёгочно- аортальный индекс - 0.962. В проекциях коронарных артерий без признаков кальцификации. Волюметрия эпикардиального жира = 11мл (норма). Волюметрия …	Очаговые изменения в паренхиме легких не выявлены. Инфильтративные изменения в паренхиме легких не выявлены. Трахея, главные, долевые и сегментарные бронхи проходимы. Патологического скопления жидкости в плевральных полостях не выявлено. Средостение структурно, не смещено. Медиастинальные лимфатические узлы: не увеличены. Над- и подключичные, подмышечные лимфатические узлы: не увеличены. Сердце р…	ОПИСАНИЕ: Очаговых и инфильтративных изменений в легких не выявлено. Главные, долевые, сегментарные бронхи проходимы. Увеличенные внутригрудные лимфатические узлы не определяются. В плевральной полости и в полости перикарда свободная жидкость не определяется. Подмышечные, подключичные лимфатические узлы не увеличены. Аорта не расширена, дефекты наполнения не выявлены. Стенки аорты и коронарных ар…	Пневматизация легких: расправлены Очаговые изменения: не выявлено Инфильтративные изменения: не выявлено Интерстициальные изменения: не выявлено Бронхи: без особенностей Плевра: не утолщена Плевральный выпот: не выявлено Органы средостения: без особенностей Дефектов контрастирования в просвете легочной артерии и ее ветвей не выявлено Медиастинальные и аксиллярные лимфатические узлы: единичные мел…	Объем легких сохранен, легочные поля симметричные. Апикальный фиброз с обеих сторон. На фоне линейных паренхиматозных тяжей очаговых и инфильтративных изменений не выявлено. Трахея, главные, долевые и сегментарные бронхи проходимы, внутрипросветный секрет не определяется. Скопления жидкости в плевральных полостях не выявлено. Средостение структурно, не смещено, объемных образований не выявлено. С…	0 Нет в протоколе	0 Нет в протоколе	0 Нет в протоколе	0 Нет в протоколе	0 Нет патологии	нет патологии	0 ИИ считает нормой	TN (истиноотриц. ИИ верно не нашел патологии)	текст 36	0	0 Нет в протоколе	0 Нет в протоколе	0 Нет в протоколе	0 Нет в протоколе	0 Нет патологии	нет патологии	0 ИИ считает нормой	TN (истиноотриц. ИИ верно не нашел патологии)	текст	0	0 Нет в протоколе	0 Нет в протоколе	0 Нет в протоколе	0 Нет в протоколе	0 Нет патологии	нет патологии	0 ИИ считает нормой	TN (истиноотриц. ИИ верно не нашел патологии)	текст	0	0 Нет в протоколе	0 Нет в протоколе	0 Нет в протоколе	0 Нет в протоколе	0 Нет патологии	нет патологии	0 ИИ считает нормой	TN (истиноотриц. ИИ верно не нашел патологии)	текст	0	0 Нет в протоколе	0 Нет в протоколе	0 Нет в протоколе	0 Нет в протоколе
sub-S04969-ses-E09527	Участков уплотнения легочной паренхимы не выявлено. В обоих лёгких выявляются образования до 58x53мм (средний размер 56мм по Fleischner), объёмом до 63480мм3. В лёгких определяются участки эмфизематозных изменений менее 6%. Определяется булла: 7х4 мм. В обеих плевральных полостях определяется выпот, справа: объёмом 61 мл и средней плотностью 23 HU, слева: объёмом 567 мл и средней плотностью 6 HU.…	В подключичной области справа порт-система, дистальный отдел в ВПВ. В паренхиме и по плевре обоих легких множественные кистозно-солидные образования до 78х57 мм. Компрессионный субтотальный ателектаз нижней доли левого легкого. Трахея, главные, долевые и сегментарные бронхи проходимы. Двусторонний плевральный выпот, толщина слоя справа до 6 мм, слева до31 мм. Средостение структурно, не смещено. М…	ОПИСАНИЕ: В паренхиме обоих легких и по плевре многочисленные кистозно-солидные образования размером до 80мм В наружных отделах правой молочной железы узловое образование размером до 18х17мм Двусторонний малый плевральный выпот. Компрессионный ателектаз нижней доли левого легкого. Инфильтративных изменений в легких не выявлено. Главные, долевые, сегментарные бронхи проходимы. Увеличенные внутригр…	В левой плевральной полости умеренный плевральный выпот, толщиной слоя до 36 мм с формированием комрессионного ателектаза нижней доли. В правой плевральной полости небольшое количество жидкости, толщиной слоя до 9 мм. В паренхиме легких гетерогенные солидные образования, неправильной формы, размерами максимально до 74 мм Органы средостения: без особенностей Дефектов контрастирования в просвете ле…	По плевре слева визуализируются солидные образования размерами до 75х66 мм (Se1Im247), парамедиастинально до 40х39 мм (Se1Im160), по плевре справа образование до 49х33 мм (Se1Im266). Нижняя доля левого легкого ателектазирована. В нижней доле правого легкого солидное образование размерами до 57х57 мм. В плевральных полостях жидкость, справа толщиной 9 мм, слева до 30 мм. Трахея, главные, долевые и…	1 Есть в протоколе	1 Есть в протоколе	1 Есть в протоколе	1 Есть в протоколе	1 Есть патология	4	0 ИИ считает нормой	FN (ложнонегат. ИИ пропустил	ателектаз не сегментировал	4	0 Нет в протоколе	0 Нет в протоколе	0 Нет в протоколе	0 Нет в протоколе	0 Нет патологии	нет патологии	1 ИИ считает патологией	FP (ложнополож. ИИ нашел лишнюю)	кажущаяся субплевральная булла	2	1 Есть в протоколе	1 Есть в протоколе	1 Есть в протоколе	1 Есть в протоколе	1 Есть патология	4	1 ИИ считает патологией	TP (истинополож. ИИ верно нашел патологию)	сегментировал не все образования	0	1 Есть в протоколе	1 Есть в протоколе	1 Есть в протоколе	1 Есть в протоколе	1 Есть патология	4	1 ИИ считает патологией	TP (истинополож. ИИ верно нашел патологию)	текст	0	1 Есть в протоколе	1 Есть в протоколе	1 Есть в протоколе	1 Есть в протоколе
sub-S04999-ses-E09559	Определяются участки уплотнения легочной паренхимы в нижней доле правого легкого и в верхней, нижней долях левого легкого общим объемом менее 7%. В обоих лёгких выявляются узлы до 23x21мм (средний размер 22мм по Fleischner), объёмом до 5433мм3. В лёгких определяются участки эмфизематозных изменений менее 6%. В обеих плевральных полостях определяется выпот, справа: объёмом 74 мл и средней плотност…	Состояние после верхней лобэктомии слева. В паренхиме легких множественные солидные очаги до 20 мм. Инфильтративные изменения в паренхиме легких не выявлены. Трахея, главные, долевые и сегментарные бронхи проходимы. Плевральный выпот справа, толщина слоя до 9 мм, следовый слева. Средостение структурно, не смещено. Медиастинальные лимфатические узлы: не увеличены. Надключичные лимфоузлы слева до 9…	ОПИСАНИЕ: В обоих легких немногочисленные солидные очаги размером до S10 сегменте правого легкого до 21мм. Малый двусторонний плевральный выпот. Инфильтративных изменений в легких не выявлено. Главные, долевые, сегментарные бронхи проходимы. Увеличенные внутригрудные лимфатические узлы не определяются. В плевральной полости и в полости перикарда свободная жидкость не определяется. Подмышечные, по…	Пневматизация легких: расправлены Объем левого легкого уменьшен за счет резекции верхней доли, в области верхнего долевого бронха объемные образования не определяются. Очаговые изменения: полисегментарно определяются солидные образования размерами до 21 мм. Инфильтративные изменения: не выявлено Интерстициальные изменения: не выявлено Бронхи: без особенностей Плевра: не утолщена Плевральный выпот…	Органы грудной клетки: Состояние после верхней лобэктомии слева, вдоль шовного материала дополнительные образования не визуализируются. На фоне эмфизематозных изменений в паренхиме обоих легких многочисленные солидные очаги накапливающие КП, контрольные в S6 справа до 20х19 мм, в S8 слева до 18х15 мм. Трахея, главные, долевые и сегментарные бронхи проходимы, внутрипросветный секрет не определяетс…	0 Нет в протоколе	0 Нет в протоколе	0 Нет в протоколе	0 Нет в протоколе	0 Нет патологии	нет патологии	1 ИИ считает патологией	FP (ложнополож. ИИ нашел лишнюю)	неверная сегментация из-за артефактов	4	0 Нет в протоколе	0 Нет в протоколе	0 Нет в протоколе	1 Есть в протоколе	1 Есть патология	2	1 ИИ считает патологией	TP (истинополож. ИИ верно нашел патологию)	текст	0	1 Есть в протоколе	1 Есть в протоколе	1 Есть в протоколе	1 Есть в протоколе	1 Есть патология	4	1 ИИ считает патологией	TP (истинополож. ИИ верно нашел патологию)	текст	0	0 Нет в протоколе	0 Нет в протоколе	0 Нет в протоколе	0 Нет в протоколе	0 Нет патологии	нет патологии	0 ИИ считает нормой	TN (истиноотриц. ИИ верно не нашел патологии)	текст	0	1 Есть в протоколе	1 Есть в протоколе	1 Есть в протоколе	1 Есть в протоколе
sub-S05096-ses-E09672	Определяются участки уплотнения легочной паренхимы в верхней, средней, нижней долях правого легкого и в верхней, нижней долях левого легкого общим объемом менее 7%. В обоих лёгких выявляются узлы до 20x12мм (средний размер 16мм по Fleischner), объёмом до 3858мм3. Признаки эмфиземы не определяются. В плевральных полостях выпота нет. Аорта на исследуемом уровне не расширена. Легочный ствол не расши…	Дистальный отдел катетера в ВПВ. Очаговые изменения: множественные солидные образования легких до 36 мм (в S8/9 слева). Инфильтративные изменения в паренхиме легких не выявлены. Трахея, главные, долевые и сегментарные бронхи проходимы. Патологического скопления жидкости в плевральных полостях не выявлено. Средостение структурно, не смещено. Медиастинальные лимфатические узлы: не увеличены. Над- и…	ОПИСАНИЕ: В обоих легких многочисленные солидные очаги с гетерогенным накоплением контрастного препарата размером до 17мм в диаметре. Инфильтративных изменений в легких не выявлено. Главные, долевые, сегментарные бронхи проходимы. Увеличенные внутригрудные лимфатические узлы многочисленные 2,4,5,7,10 групп с двух сторон до 8мм по КО с повышенным КУ. В плевральной полости и в полости перикарда сво…	Пневматизация легких: расправлены Очаговые изменения: полисегментано множественные солидные образования размерами до 18 мм Инфильтративные изменения: не выявлено Интерстициальные изменения: не выявлено Бронхи: без особенностей Плевра: не утолщена Плевральный выпот: не выявлено Органы средостения: без особенностей Линейный пристеночный дефект контрастирования в нижней долевой артерии справа. Медиа…	Органы грудной клетки: Объем легких сохранен, легочные поля симметричные. В паренхиме легких полисегментарно многочисленные солидные очаги с бугристыми контурами, размеры контрольных: в S3 справа до 18х15 мм (Se1Im150), в S10 слева 20х18 мм (Se1Im197). Инфильтративных изменений не выявлено. Трахея, главные, долевые и сегментарные бронхи проходимы, внутрипросветный секрет не определяется. Скоплени…	0 Нет в протоколе	0 Нет в протоколе	0 Нет в протоколе	0 Нет в протоколе	0 Нет патологии	нет патологии	1 ИИ считает патологией	FP (ложнополож. ИИ нашел лишнюю)	неверная сегментация	4	0 Нет в протоколе	0 Нет в протоколе	0 Нет в протоколе	0 Нет в протоколе	0 Нет патологии	нет патологии	0 ИИ считает нормой	TN (истиноотриц. ИИ верно не нашел патологии)	текст	0	1 Есть в протоколе	1 Есть в протоколе	1 Есть в протоколе	1 Есть в протоколе	1 Есть патология	4	1 ИИ считает патологией	TP (истинополож. ИИ верно нашел патологию)	текст	0	0 Нет в протоколе	1 Есть в протоколе	1 Есть в протоколе	1 Есть в протоколе	1 Есть патология	3	1 ИИ считает патологией	TP (истинополож. ИИ верно нашел патологию)	текст	0	0 Нет в протоколе	0 Нет в протоколе	0 Нет в протоколе	0 Нет в протоколе
sub-S05180-ses-E10018	Определяются участки уплотнения легочной паренхимы в верхней доле правого легкого и в верхней, нижней долях левого легкого общим объемом менее 7%. В обоих лёгких выявляются узлы и образования до 46x41мм (средний размер 44мм по Fleischner), объёмом до 20705мм3. В лёгких определяются участки эмфизематозных изменений менее 6%. Определяется булла: 8х7 мм. В левой плевральной полости определяется выпо…	В паренхиме верхней доли правого легкого периферическое солидное образование с лучистыми контурами 44х40 мм, с окклюзией субсегментарных бронхов, сужением субсегментарных ветвей артерий. Инфильтративные изменения: в S10 левого легкого субплевральный участок уплотнения по типу «обратного гало» 49х26 мм. В артерии А10 тромботические массы с субокклюзией просвета. Трахея, главные, долевые и сегмента…	ОПИСАНИЕ: В прикорневых отделах верхней доли правого легкого визуализируется объемное образование размером до 46х43х40мм с гетерогенным контрастированием. В просвете неравномерно суженные субсегментарные бронхи B1,B2. В S6 правого легкого единичные очаги до 4мм. Центральный дефект контрастирования в просвете A10 ветви левой легочной артерии. В субплевральных отделах S10 слева участок уплотнения п…	Пневматизация легких: расправлены Очаговые изменения: в S2 правого легкого определяется солидное образование неправильной формы, с лучистыми контурами, размерами до 42х33 мм, тесно прилежит к клетчатке средостения Инфильтративные изменения: в S10 левого легкого определяется клиновидной формы участок консолидации паренхимы Интерстициальные изменения: не выявлено Бронхи: без особенностей Плевра: не…	Органы грудной клетки: Объем легких сохранен, легочные поля симметричные. В верхней доле правого легкого визуализируется солидное образование неоднородной структуры, размерами до 43х41х37 мм, в структуре обрываются субсегментарные бронхи верхней доли. В паренхиме обоих легких полисегментарно визуализируются многочисленные очаги до 3,5 мм. В S10 левого легкого неоднородный участок консолидации раз…	1 Есть в протоколе	1 Есть в протоколе	1 Есть в протоколе	1 Есть в протоколе	1 Есть патология	4	1 ИИ считает патологией	TP (истинополож. ИИ верно нашел патологию)	текст 41	0	0 Нет в протоколе	0 Нет в протоколе	0 Нет в протоколе	0 Нет в протоколе	0 Нет патологии	2	1 ИИ считает патологией	TP (истинополож. ИИ верно нашел патологию)	мелкая булла	0	1 Есть в протоколе	1 Есть в протоколе	1 Есть в протоколе	1 Есть в протоколе	1 Есть патология	4	1 ИИ считает патологией	TP (истинополож. ИИ верно нашел патологию)	текст	0	0 Нет в протоколе	1 Есть в протоколе	0 Нет в протоколе	0 Нет в протоколе	0 Нет патологии	нет патологии	0 ИИ считает нормой	TN (истиноотриц. ИИ верно не нашел патологии)	текст	0	1 Есть в протоколе	1 Есть в протоколе	0 Нет в протоколе	0 Нет в протоколе
sub-S05191-ses-E09789	Участков уплотнения легочной паренхимы не выявлено. Очаговых изменений в лёгких не выявлено. Признаки эмфиземы не определяются. В плевральных полостях выпота нет. Аорта на исследуемом уровне не расширена. Легочный ствол не расширен (до 28 мм). Лёгочно- аортальный индекс - 0.875. Определяется кальцификация коронарных артерий - Индекс Агатстона: 1213, CAC-DRS 3. Волюметрия эпикардиального жира = 10…	Очаговые изменения в паренхиме легких не выявлены. Инфильтративные изменения в паренхиме легких не выявлены. Трахея, главные, долевые и сегментарные бронхи проходимы. Патологического скопления жидкости в плевральных полостях не выявлено. Средостение структурно, не смещено. Медиастинальные лимфатические узлы: не увеличены. Над- и подключичные, подмышечные лимфатические узлы: не увеличены. Сердце р…	ОПИСАНИЕ: Очаговых и инфильтративных изменений в легких не выявлено. Главные, долевые, сегментарные бронхи проходимы. Увеличенные внутригрудные лимфатические узлы не определяются. В плевральной полости и в полости перикарда свободная жидкость не определяется. Подмышечные, подключичные лимфатические узлы не увеличены. Аорта не расширена, дефекты наполнения не выявлены. Стенки аорты и коронарных ар…	Пневматизация легких: расправлены Очаговые изменения: не выявлено Инфильтративные изменения: не выявлено Интерстициальные изменения: в субплевральных отделах участки линейного пнвемофиброза Бронхи: без особенностей Плевра: не утолщена Плевральный выпот: не выявлено Органы средостения: без особенностей Сердце увеличено в размерах. Атеросклероз аорты, коронарных артерий Дефектов контрастирования в …	Органы грудной клетки: Объем легких сохранен, легочные поля симметричные. На фоне участков пневмофиброза очаговых и инфильтративных изменений не выявлено. Трахея, главные, долевые и сегментарные бронхи проходимы, внутрипросветный секрет не определяется. Скопления жидкости в плевральных полостях не выявлено. Средостение структурно, не смещено, объемных образований не выявлено. Сердце располагается…	0 Нет в протоколе	0 Нет в протоколе	0 Нет в протоколе	0 Нет в протоколе	0 Нет патологии	нет патологии	0 ИИ считает нормой	TN (истиноотриц. ИИ верно не нашел патологии)	текст 42	0	0 Нет в протоколе	0 Нет в протоколе	0 Нет в протоколе	0 Нет в протоколе	0 Нет патологии	нет патологии	0 ИИ считает нормой	TN (истиноотриц. ИИ верно не нашел патологии)	текст	0	0 Нет в протоколе	0 Нет в протоколе	0 Нет в протоколе	0 Нет в протоколе	0 Нет патологии	нет патологии	0 ИИ считает нормой	TN (истиноотриц. ИИ верно не нашел патологии)	текст	0	0 Нет в протоколе	0 Нет в протоколе	0 Нет в протоколе	0 Нет в протоколе	0 Нет патологии	нет патологии	0 ИИ считает нормой	TN (истиноотриц. ИИ верно не нашел патологии)	текст	0	0 Нет в протоколе	0 Нет в протоколе	0 Нет в протоколе	0 Нет в протоколе
sub-S05210-ses-E10618	Определяются участки уплотнения легочной паренхимы в верхней, средней, нижней долях правого легкого общим объемом менее 7%. В правом лёгком выявляются узлы и образования до 76x61мм (средний размер 69мм по Fleischner), объёмом до 70443мм3. Признаки эмфиземы не определяются. В плевральных полостях выпота нет. Аорта на исследуемом уровне не расширена. Легочный ствол не расширен (до 23 мм). Лёгочно- …	Инфильтративные изменения: в паренхиме верхней доли правого легкого обширная область консолидации с неоднородным накоплением КС. Мешотчатые бронхоэктазы субсегментарных бронхов верхней доли справа. Очаговые изменения: единичные солидные очаги до 3 мм. Трахея, главные, долевые и сегментарные бронхи проходимы. Патологического скопления жидкости в плевральных полостях не выявлено. Средостение структ…	ОПИСАНИЕ: S2/S3 сегментах правого легкого визуализируется перибронхиальная зона уплотнения по типу консолидации гетерогенной плотности с участками некроза и распада. На остальном протяжении очаговых и инфильтративных изменений в легких не выявлено. Главные, долевые, сегментарные бронхи проходимы. Увеличенные внутригрудные лимфатические узлы: многочисленные 2R, 4R, 10R групп размером до 17мм по КО…	В S2 правого легкого определяется участок неравномерно консолидации, на фоне которых прослеживаются неравномерно расширенные просветы бронхов, часть из которых заполнена содержимым Бронхи: без особенностей Плевра: не утолщена Плевральный выпот: не выявлено Органы средостения: без особенностей Дефектов контрастирования в просвете легочной артерии и ее ветвей не выявлено Медиастинальные и аксиллярн…	Объем легких сохранен, легочные поля симметричные. В верхней доле правого легкого полисегментарно визуализируются участки консолидации, на фоне которых тракционно расширены бронхи S2. В S3 и в S10 справа единичные очаги до 4 мм. Трахея, главные, долевые и сегментарные бронхи проходимы, внутрипросветный секрет не определяется. Скопления жидкости в плевральных полостях не выявлено. Средостение стру…	1 Есть в протоколе	1 Есть в протоколе	1 Есть в протоколе	1 Есть в протоколе	1 Есть патология	4	1 ИИ считает патологией	TP (истинополож. ИИ верно нашел патологию)	сегментирована неполно	0	0 Нет в протоколе	0 Нет в протоколе	0 Нет в протоколе	0 Нет в протоколе	0 Нет патологии	нет патологии	0 ИИ считает нормой	TN (истиноотриц. ИИ верно не нашел патологии)	текст	0	0 Нет в протоколе	0 Нет в протоколе	0 Нет в протоколе	1 Есть в протоколе	1 Есть патология	2	1 ИИ считает патологией	TP (истинополож. ИИ верно нашел патологию)	и сегментировал лишнее	0	1 Есть в протоколе	1 Есть в протоколе	1 Есть в протоколе	1 Есть в протоколе	1 Есть патология	3	1 ИИ считает патологией	TP (истинополож. ИИ верно нашел патологию)	текст	0	0 Нет в протоколе	0 Нет в протоколе	0 Нет в протоколе	0 Нет в протоколе
sub-S05218-ses-E09823	Определяются участки уплотнения легочной паренхимы в верхней доле правого легкого общим объемом менее 7%. В обоих лёгких выявляются узлы и образования до 35x29мм (средний размер 32мм по Fleischner), объёмом до 16422мм3. В лёгких определяются участки эмфизематозных изменений менее 6%. Определяются единичные буллы: 13х9 и 6х5 мм. В плевральных полостях выпота нет. Аорта на исследуемом уровне не рас…	В средостении паратрахеально сливной опухолевый конгломерат с гетерогенным накоплением КС, размерами аксиально до 38х34 мм, сливается с узлами 10-11R, узлами 7 гр., надключичными справа, сдавливают правую и левую плечеголовную вену, ВПВ, отмечается инвазия правой ВЯВ. Отмечаются отдельные увеличенные узлы 7 гр. до 12 мм по КО , 6 гр. до 13 мм, надключичные слева до 12 мм. Очаговые изменения: в ве…	ОПИСАНИЕ: В прикорневых отделах S1/S2 правого легкого объемное образование с гетерогенным контрастированием размером до 36х30х40мм. В апикальных отделах S1 объемное образование размером 28х23мм. Многочисленные увеличенные внутригрудные лимфатические узлы с гетерогенным контрастированием: надключичные с двух сторон, 2,3,4,10R групп размером до 35мм по КО. На остальном протяжении очаговых и инфильт…	Пневматизация легких: расправлены Очаговые изменения: в S2 правого легкого солидное образование гетерогенной структуры размерами до 29 мм, аналогичное образование апикально справа размерами до 24 мм Инфильтративные изменения: не выявлено Интерстициальные изменения: не выявлено Бронхи: без особенностей Плевра: не утолщена Плевральный выпот: не выявлено Органы средостения: без особенностей Дефектов…	Органы грудной клетки: Объем легких сохранен, легочные поля симметричные. В S3 слева солидный очаг полигональной формы до 8 мм, по междолевой плевре в S4 справа солидный очаг до4 мм. Инфильтративных изменений не выявлено. Трахея, главные, долевые и сегментарные бронхи проходимы, внутрипросветный секрет не определяется. Скопления жидкости в плевральных полостях не выявлено. Средостение структурно,…	0 Нет в протоколе	0 Нет в протоколе	0 Нет в протоколе	0 Нет в протоколе	1 Есть патология	2	1 ИИ считает патологией	TP (истинополож. ИИ верно нашел патологию)	текст 44	0	0 Нет в протоколе	0 Нет в протоколе	0 Нет в протоколе	0 Нет в протоколе	0 Нет патологии	нет патологии	1 ИИ считает патологией	TP (истинополож. ИИ верно нашел патологию)	текст	2	1 Есть в протоколе	1 Есть в протоколе	1 Есть в протоколе	1 Есть в протоколе	1 Есть патология	4	1 ИИ считает патологией	TP (истинополож. ИИ верно нашел патологию)	текст	0	1 Есть в протоколе	1 Есть в протоколе	1 Есть в протоколе	1 Есть в протоколе	1 Есть патология	4	1 ИИ считает патологией	TP (истинополож. ИИ верно нашел патологию)	Наиболее крупные не сегментировал	0	0 Нет в протоколе	0 Нет в протоколе	0 Нет в протоколе	0 Нет в протоколе
sub-S05219-ses-E09824	Определяются участки уплотнения легочной паренхимы в верхней, средней, нижней долях правого легкого и в верхней, нижней долях левого легкого общим объемом менее 7%. В обоих лёгких выявляются узлы до 20x12мм (средний размер 16мм по Fleischner), объёмом до 3858мм3. Признаки эмфиземы не определяются. В плевральных полостях выпота нет. Аорта на исследуемом уровне не расширена. Легочный ствол не расши…	В легких на всем протяжении утолщение интерстиция. В средней и нижней доле справа участки уплотнения по типу «матового стекла». Трахея, главные, долевые и сегментарные бронхи проходимы. Определяется циркулярное перибронхиальное утолщение на уровне среднедолевого, нижнедолевого бронхов справа. Двусторонний плевральный выпот, толщина слоя справа до 10 мм, слева до 7 мм. Средостение структурно, смещ…	На фоне утолщенного междолькового интерстиция в легких участки уплотнения по типу «матового стекла», преимущественно в нижней доле правого легкого. Главные, долевые, сегментарные бронхи проходимы. Увеличенные внутригрудные лимфатические узлы не определяются. В плевральной полости малый двусторонний плевральный выпот В полости перикарда свободная жидкость не определяется. Подмышечные, подключичные…	Пневматизация легких: расправлены Очаговые изменения: не выявлено Инфильтративные изменения: не выявлено Интерстициальные изменения: отмечаются множественные участки пневмофиброза, на которых прослеживаются единичные участки снижения пневматизации по типу «матового стелка» Бронхи: без особенностей Плевра: не утолщена Плевральный выпот: небольшое количество жидкости, толщиной слоя справа до 10 мм,…	Органы грудной клетки: Объем легких сохранен, легочные поля симметричные. В обоих легких отмечается утолщение междолькового интерстиция в сочетании с участками уплотнения по типу «матового стекла» слабой интенсивности. На этом фоне очаговых и инфильтративных изменений не выявлено. В правой плевральной полости жидкость толщиной слоя до 10 мм, слева толщиной до 6 мм. Трахея, главные, долевые и сегм…	1 Есть в протоколе	1 Есть в протоколе	1 Есть в протоколе	1 Есть в протоколе	1 Есть патология	4	1 ИИ считает патологией	TP (истинополож. ИИ верно нашел патологию)	текст 45	0	0 Нет в протоколе	0 Нет в протоколе	0 Нет в протоколе	0 Нет в протоколе	0 Нет патологии	нет патологии	0 ИИ считает нормой	TN (истиноотриц. ИИ верно не нашел патологии)	текст	0	0 Нет в протоколе	0 Нет в протоколе	0 Нет в протоколе	0 Нет в протоколе	0 Нет патологии	нет патологии	0 ИИ считает нормой	TN (истиноотриц. ИИ верно не нашел патологии)	текст	0	0 Нет в протоколе	0 Нет в протоколе	0 Нет в протоколе	0 Нет в протоколе	0 Нет патологии	нет патологии	1 ИИ считает патологией	FP (ложнополож. ИИ нашел лишнюю)	текст	3	1 Есть в протоколе	1 Есть в протоколе	1 Есть в протоколе	1 Есть в протоколе
sub-S04573-ses-E14173	Определяются участки уплотнения легочной паренхимы в верхней, средней, нижней долях правого легкого и в верхней, нижней долях левого легкого общим объемом более 7%. Очаговых изменений в лёгких не выявлено. Признаки эмфиземы не определяются. В обеих плевральных полостях определяется выпот, справа: объёмом 10 мл и средней плотностью 41 HU, слева: объёмом 295 мл и средней плотностью 2 HU. Аорта на и…	Очаговые изменения в паренхиме легких не выявлены. Инфильтративные изменения в паренхиме легких не выявлены. Трахея, главные, долевые и сегментарные бронхи проходимы. Плевральный выпот слева, толщина слоя до 37 мм. Средостение структурно, не смещено. Медиастинальные лимфатические узлы: не увеличены. Над- и подключичные, подмышечные лимфатические узлы: не увеличены. Сердце располагается обычно. Ди…	Двусторонний плевральный выпот: справа в следовом количестве, слева до 37мм . Очаговых и инфильтративных изменений в легких не выявлено. Ателектазы S10 сегмента справа, язычковых сегментов и нижней доли левого легкого. Главные, долевые, сегментарные бронхи проходимы. Увеличенные внутригрудные лимфатические узлы не определяются. В плевральной полости и в полости перикарда свободная жидкость не опр…	Пневматизация легких: компрессионный ателектазы нижней доли левого легкого, субсегментарные ателектазы в нижней доле правого легкого Очаговые изменения: не выявлено Инфильтративные изменения: не выявлено Интерстициальные изменения: не выявлено Бронхи: без особенностей Плевра: не утолщена Плевральный выпот: в левой плевральной полости умеренное количество жидкости, толщиной слоя до 36 мм Органы ср…	Объем легких сохранен, легочные поля симметричные. Ателектаз нижней доли левого легкого, субсегментарные ателектазы S9/10 справа. На фоне участков пневмофиброза очаговых и инфильтративных изменений не выявлено. В левой плевральной полости жидкость толщиной до 35 мм, справа следовое количество. Трахея, главные, долевые и сегментарные бронхи проходимы, внутрипросветный секрет не определяется. Средо…	0 Нет в протоколе	1 Есть в протоколе	1 Есть в протоколе	1 Есть в протоколе	1 Есть патология	3	1 ИИ считает патологией	TP (истинополож. ИИ верно нашел патологию)	ателктаз не сегментирован	0	0 Нет в протоколе	0 Нет в протоколе	0 Нет в протоколе	0 Нет в протоколе	0 Нет патологии	нет патологии	0 ИИ считает нормой	TN (истиноотриц. ИИ верно не нашел патологии)	текст	0	0 Нет в протоколе	0 Нет в протоколе	0 Нет в протоколе	0 Нет в протоколе	0 Нет патологии	нет патологии	0 ИИ считает нормой	TN (истиноотриц. ИИ верно не нашел патологии)	текст	0	0 Нет в протоколе	0 Нет в протоколе	0 Нет в протоколе	0 Нет в протоколе	0 Нет патологии	нет патологии	0 ИИ считает нормой	TN (истиноотриц. ИИ верно не нашел патологии)	текст	0	1 Есть в протоколе	1 Есть в протоколе	1 Есть в протоколе	1 Есть в протоколе
sub-S04570-ses-E09038	Определяются участки уплотнения легочной паренхимы в верхней, средней, нижней долях правого легкого и в верхней, нижней долях левого легкого общим объемом менее 7%. В обоих лёгких выявляются узлы до 20x12мм (средний размер 16мм по Fleischner), объёмом до 3858мм3. Признаки эмфиземы не определяются. В плевральных полостях выпота нет. Аорта на исследуемом уровне не расширена. Легочный ствол не расши…	Очаговые изменения: в S1/2 левого легкого очаг неправильной формы с тяжистыми контурами 10 мм, регионарно мелкие очаги. Инфильтративные изменения в паренхиме легких не выявлены. Трахея, главные, долевые и сегментарные бронхи проходимы. Патологического скопления жидкости в плевральных полостях не выявлено. Средостение структурно, не смещено. Медиастинальные лимфатические узлы: не увеличены. Над- и…	В S1+2 сегменте левого легкого единичный субплевральный очаг уплотнения, вероятно поствоспалительного характера. На остальном протяжении очаговых и инфильтративных изменений в легких не выявлено. Главные, долевые, сегментарные бронхи проходимы. Увеличенные внутригрудные лимфатические узлы не определяются. В плевральной полости и в полости перикарда свободная жидкость не определяется. Подмышечные,…	Пневматизация легких: расправлены Очаговые изменения: не выявлено Инфильтративные изменения: не выявлено Интерстициальные изменения: в субплевральных отделах участки линейного пневмофиброза Бронхи: без особенностей Плевра: не утолщена Плевральный выпот: не выявлено Органы средостения: без особенностей Сердце увеличено в размерах. Атеросклероз аорты, коронарных артерий Дефектов контрастирования в …	Органы грудной клетки: Объем легких сохранен, легочные поля симметричные. В паренхиме узлы до 4 мм, а также многочисленные кальцинаты. Инфильтративных изменений не выявлено. Трахея, главные, долевые и сегментарные бронхи проходимы, внутрипросветный секрет не определяется. Скопления жидкости в плевральных полостях не выявлено. Средостение структурно, не смещено, объемных образований не выявлено. С…	0 Нет в протоколе	0 Нет в протоколе	0 Нет в протоколе	0 Нет в протоколе	0 Нет патологии	нет патологии	0 ИИ считает нормой	TN (истиноотриц. ИИ верно не нашел патологии)	Несоответствие между описанием и изображениями	0	0 Нет в протоколе	0 Нет в протоколе	0 Нет в протоколе	0 Нет в протоколе	0 Нет патологии	нет патологии	1 ИИ считает патологией	FP (ложнополож. ИИ нашел лишнюю)	артефакты имитируют буллу	2	1 Есть в протоколе	1 Есть в протоколе	0 Нет в протоколе	1 Есть в протоколе	1 Есть патология	4	1 ИИ считает патологией	TP (истинополож. ИИ верно нашел патологию)	текст	0	0 Нет в протоколе	0 Нет в протоколе	0 Нет в протоколе	0 Нет в протоколе	0 Нет патологии	нет патологии	0 ИИ считает нормой	TN (истиноотриц. ИИ верно не нашел патологии)	текст	0	0 Нет в протоколе	0 Нет в протоколе	0 Нет в протоколе	0 Нет в протоколе
sub-S04568-ses-E09034	Участков уплотнения легочной паренхимы не выявлено. Очаговых изменений в лёгких не выявлено. Признаки эмфиземы не определяются. В плевральных полостях выпота нет. Аорта на исследуемом уровне не расширена. Легочный ствол не расширен (до 28 мм). Лёгочно- аортальный индекс - 0.737. Определяется кальцификация коронарных артерий - Индекс Агатстона: 3285, CAC-DRS 3. Волюметрия эпикардиального жира = 27…	В верхних долях легких немногочисленные субсолидные слабой выраженности мелкие очаги. Трахея, главные, долевые и сегментарные бронхи проходимы. Патологического скопления жидкости в плевральных полостях не выявлено. Средостение структурно, не смещено. Медиастинальные лимфатические узлы: не увеличены. Подключичные, подмышечные лимфатические узлы: не увеличены. Надключичные лимфоузлы слева до 9 мм п…	В обоих легких немногочисленные солидные очаги размером до 5мм. Инфильтративных изменений в легких не выявлено. Главные, долевые, сегментарные бронхи проходимы. Увеличенные внутригрудные лимфатические узлы: единичные параортальные с кальцинатами в структуре размером до 20мм по КО. В плевральной полости и в полости перикарда свободная жидкость не определяется. Подмышечные, подключичные лимфатическ…	Пневматизация легких: расправлены Очаговые изменения: не выявлено Инфильтративные изменения: не выявлено Интерстициальные изменения: не выявлено Бронхи: без особенностей Плевра: не утолщена Плевральный выпот: не выявлено Органы средостения: без особенностей Сердце увеличено в размерах. Атеросклероз аорты, коронарных артерий Дефектов контрастирования в просвете легочной артерии и ее ветвей не выяв…	Органы грудной клетки: Объем легких сохранен, легочные поля симметричные. В верхней доле справа перибронхиальные очажки уплотнения по типу «дерево в почках», аналогичечные в S4/5 левого легкого. В паренхиме легких единичные очаги до 4 мм. Трахея, главные, долевые и сегментарные бронхи проходимы, внутрипросветный секрет не определяется. Скопления жидкости в плевральных полостях не выявлено. Стенки…	0 Нет в протоколе	0 Нет в протоколе	0 Нет в протоколе	0 Нет в протоколе	0 Нет патологии	нет патологии	0 ИИ считает нормой	TN (истиноотриц. ИИ верно не нашел патологии)	текст 48	0	0 Нет в протоколе	0 Нет в протоколе	0 Нет в протоколе	0 Нет в протоколе	0 Нет патологии	нет патологии	0 ИИ считает нормой	TN (истиноотриц. ИИ верно не нашел патологии)	текст	0	1 Есть в протоколе	1 Есть в протоколе	0 Нет в протоколе	1 Есть в протоколе	1 Есть патология	2	0 ИИ считает нормой	FN (ложнонегат. ИИ пропустил	текст	2	0 Нет в протоколе	0 Нет в протоколе	0 Нет в протоколе	0 Нет в протоколе	0 Нет патологии	нет патологии	1 ИИ считает патологией	FP (ложнополож. ИИ нашел лишнюю)	сегментировал пищевод	3	0 Нет в протоколе	0 Нет в протоколе	0 Нет в протоколе	0 Нет в протоколе
sub-S05224-ses-E55959	Участков уплотнения легочной паренхимы не выявлено. В обоих лёгких выявляются узлы до 27x15мм (средний размер 21мм по Fleischner), объёмом до 1631мм3. В лёгких определяются участки эмфизематозных изменений менее 6%. Определяются единичные буллы: до 10х7 мм. В плевральных полостях выпота нет. Аорта на исследуемом уровне не расширена. Легочный ствол не расширен (до 26 мм). Лёгочно- аортальный индек…	Очаговые изменения в паренхиме легких не выявлены. Инфильтративные изменения: в верхних долях легких единичные участки перибронхиального субсолидного уплотнения. Трахея, главные, долевые и сегментарные бронхи проходимы. Патологического скопления жидкости в плевральных полостях не выявлено. Средостение структурно, не смещено. Медиастинальные лимфатические узлы: не увеличены. Надключичные слева уве…	Единичные перибронхиальные очаги уплотнения в S2 сегменте правого легкого размером до 15х13мм, в S3 левого легкого размером 11х7мм. Инфильтративных изменений в легких не выявлено. Главные, долевые, сегментарные бронхи проходимы. Увеличенные внутригрудные лимфатические узлы не определяются. В плевральной полости и в полости перикарда свободная жидкость не определяется. Подмышечные, подключичные ли…	Пневматизация легких: расправлены Очаговые изменения: не выявлено Инфильтративные изменения: в S2 правого легкого визуализируются участки перибронхиальной инфильтрации Интерстициальные изменения: участки линейного пневмофиброза в субплевральных отделах легких Бронхи: без особенностей Плевра: не утолщена Плевральный выпот: не выявлено Органы средостения: без особенностей Дефектов контрастирования …	Органы грудной клетки: Объем легких сохранен, легочные поля симметричные. В S3 справа перибронхо-васкулярно солидное образование размерами 21х13 мм, с наличием перифокальных очагов уплотнения до 3-4 мм. В периферических отделах S3 cправа солидный очаг до 6 мм. Инфильтративных изменений не выявлено. Трахея, главные, долевые и сегментарные бронхи проходимы, внутрипросветный секрет не определяется. …	1 Есть в протоколе	1 Есть в протоколе	1 Есть в протоколе	1 Есть в протоколе	1 Есть патология	3	1 ИИ считает патологией	TP (истинополож. ИИ верно нашел патологию)	сегментировал не все	0	0 Нет в протоколе	0 Нет в протоколе	0 Нет в протоколе	0 Нет в протоколе	1 Есть патология	2	1 ИИ считает патологией	TP (истинополож. ИИ верно нашел патологию)	две мелкие буллы	0	0 Нет в протоколе	0 Нет в протоколе	0 Нет в протоколе	0 Нет в протоколе	0 Нет патологии	нет патологии	0 ИИ считает нормой	TN (истиноотриц. ИИ верно не нашел патологии)	текст	0	0 Нет в протоколе	0 Нет в протоколе	0 Нет в протоколе	0 Нет в протоколе	0 Нет патологии	нет патологии	0 ИИ считает нормой	TN (истиноотриц. ИИ верно не нашел патологии)	текст	0	0 Нет в протоколе	0 Нет в протоколе	0 Нет в протоколе	0 Нет в протоколе
sub-S05249-ses-E09929	Определяются участки уплотнения легочной паренхимы в верхней, нижней долях правого легкого и в верхней, нижней долях левого легкого общим объемом менее 7%. В правом лёгком выявляется узел 7x5мм (средний размер 6мм по Fleischner), объёмом 117мм3. В лёгких определяются участки эмфизематозных изменений менее 6%. В плевральных полостях выпота нет. Аорта на исследуемом уровне не расширена. Лёгочный ст…	Очаговые изменения в паренхиме легких не выявлены. Инфильтративные изменения в паренхиме легких не выявлены. Участок по типу «матового стекла» 13 мм в S3 справа – вероятно, поствоспалительного характера. Фиброателектаз средней доли правого легкого. Участки тяжистого фиброза в S4-5. Признаки центрилобулярной, парасептальной Трахея, главные, долевые и сегментарные бронхи проходимы. Патологического …	Ателектаз средней доли правого легкого. Многочисленные участки центрилобулярной эмфиземы в легких. Инфильтративных изменений в легких не выявлено. Главные, долевые, сегментарные бронхи проходимы. Увеличенные внутригрудные лимфатические узлы не определяются. В плевральной полости и в полости перикарда свободная жидкость не определяется. Подмышечные, подключичные лимфатические узлы не увеличены. Ао…	Пневматизация легких: ателектаз средней доли правого легкого Очаговые изменения: не выявлено Инфильтративные изменения: бронхиолит в S2 правого легкого Интерстициальные изменения: участки линейного пневмофиброза в субплевральных Бронхи: без особенностей Плевра: не утолщена Плевральный выпот: не выявлено Органы средостения: без особенностей Сердце увеличено в размерах. Атеросклероз аорты, коронарн…	Органы грудной клетки: Объем легких сохранен, легочные поля симметричные. В S5 справа солидный очаг до 4 мм. Ателектаз S4 правого легкого. В периферических отделах обоих легких фиброзные изменения. Диффузно эмфизематозные изменения легких. Инфильтративных изменений не выявлено. Трахея, главные, долевые и сегментарные бронхи проходимы, внутрипросветный секрет не определяется. Скопления жидкости в …	1 Есть в протоколе	1 Есть в протоколе	1 Есть в протоколе	1 Есть в протоколе	1 Есть патология	2	1 ИИ считает патологией	TP (истинополож. ИИ верно нашел патологию)	ателектаз не сегментировал	0	1 Есть в протоколе	0 Нет в протоколе	0 Нет в протоколе	0 Нет в протоколе	1 Есть патология	2	1 ИИ считает патологией	TP (истинополож. ИИ верно нашел патологию)	текст	0	0 Нет в протоколе	0 Нет в протоколе	0 Нет в протоколе	1 Есть в протоколе	1 Есть патология	2	1 ИИ считает патологией	TP (истинополож. ИИ верно нашел патологию)	текст	0	0 Нет в протоколе	0 Нет в протоколе	0 Нет в протоколе	0 Нет в протоколе	0 Нет патологии	нет патологии	0 ИИ считает нормой	TN (истиноотриц. ИИ верно не нашел патологии)	текст	0	0 Нет в протоколе	0 Нет в протоколе	0 Нет в протоколе	0 Нет в протоколе
sub-S05285-ses-E12282	Определяются участки уплотнения легочной паренхимы в верхней, нижней долях правого легкого и в верхней, нижней долях левого легкого общим объемом менее 7%. Очаговых изменений в лёгких не выявлено. Признаки эмфиземы не определяются. В правой плевральной полости определяется выпот объёмом 27 мл и средней плотностью 2 HU. В левой плевральной полости выпота нет. Восходящий отдел аорты расширен до 45 …	Очаговые изменения в паренхиме легких не выявлены. Инфильтративные изменения в паренхиме легких не выявлены. Фиброателектазы в S1\2, S10 левого легкого. Трахея, главные, долевые и сегментарные бронхи проходимы. Патологического скопления жидкости в плевральных полостях не выявлено. Средостение структурно, не смещено. Медиастинальные лимфатические узлы: не увеличены. Над- и подключичные, подмышечны…	Сегментарный ателектаз S10 левого легкого. Очаговых и инфильтративных изменений в легких не выявлено. Главные, долевые, сегментарные бронхи проходимы. Увеличенные внутригрудные лимфатические узлы не определяются. В плевральной полости и в полости перикарда свободная жидкость не определяется. Подмышечные, подключичные лимфатические узлы не увеличены. Аорта расширена, восходящая часть грудного отде…	Пневматизация легких: субсегментарные ателектазы в нижней доле левого легкого Очаговые изменения: не выявлено Инфильтративные изменения: не выявлено Интерстициальные изменения: не выявлено Бронхи: без особенностей Плевра: не утолщена Плевральный выпот: не выявлено Органы средостения: без особенностей Сердце увеличено в размерах. Атеросклероз аорты, коронарных артерий. Медиастинальные и аксиллярны…	Объем легких сохранен, легочные поля симметричные. На фоне участков пневмофиброза очаговых и инфильтративных изменений не выявлено. Трахея, главные, долевые и сегментарные бронхи проходимы, внутрипросветный секрет не определяется. Скопления жидкости в плевральных полостях не выявлено. Средостение структурно, не смещено, объемных образований не выявлено. Сердце располагается обычно, камеры сердца …	1 Есть в протоколе	1 Есть в протоколе	1 Есть в протоколе	1 Есть в протоколе	1 Есть патология	2	1 ИИ считает патологией	TP (истинополож. ИИ верно нашел патологию)	ателктаз не сегментирован	0	0 Нет в протоколе	0 Нет в протоколе	0 Нет в протоколе	0 Нет в протоколе	0 Нет патологии	нет патологии	0 ИИ считает нормой	TN (истиноотриц. ИИ верно не нашел патологии)	текст	0	0 Нет в протоколе	0 Нет в протоколе	0 Нет в протоколе	0 Нет в протоколе	0 Нет патологии	нет патологии	0 ИИ считает нормой	TN (истиноотриц. ИИ верно не нашел патологии)	текст	0	0 Нет в протоколе	0 Нет в протоколе	0 Нет в протоколе	0 Нет в протоколе	0 Нет патологии	нет патологии	0 ИИ считает нормой	TN (истиноотриц. ИИ верно не нашел патологии)	текст	0	0 Нет в протоколе	0 Нет в протоколе	0 Нет в протоколе	0 Нет в протоколе
sub-S05295-ses-E10550	Участков уплотнения легочной паренхимы не выявлено. В обоих лёгких выявляются узлы до 13x8мм (средний размер 11мм по Fleischner), объёмом до 614мм3. В лёгких определяются участки эмфизематозных изменений менее 6%. Определяются единичные буллы: до 8х7 мм. В плевральных полостях выпота нет. Аорта на исследуемом уровне не расширена. Легочный ствол не расширен (до 20 мм). Определяется кальцификация к…	Очаговые изменения: по плевре легких солидные очаги максимально в S1\2 слева 12 мм. Инфильтративные изменения в паренхиме легких не выявлены. Трахея, главные, долевые и сегментарные бронхи проходимы. Патологического скопления жидкости в плевральных полостях не выявлено. Средостение структурно, не смещено. Медиастинальные лимфатические узлы: не увеличены. Над- и подключичные, подмышечные лимфатиче…	На фоне многочисленных ретикулярных изменений в субплевральных отделах легких, визуализируются очаги солидного характера, контрольные в S1 правого легкого размером до 12мм , в S3 левого легкого размером до 12мм. Инфильтративных изменений в легких не выявлено. Главные, долевые, сегментарные бронхи проходимы. Увеличенные внутригрудные лимфатические узлы не определяются. В плевральной полости и в по…	Пневматизация легких: расправлены Очаговые изменения: единичные очаги до 3 мм Инфильтративные изменения: не выявлено Интерстициальные изменения: участки линейного пневмофиброза в субплевральных отделах Бронхи: без особенностей Плевра: не утолщена Плевральный выпот: не выявлено Органы средостения: без особенностей Атеросклероз аорты, коронарных артерий Дефектов контрастирования в просвете легочной…	Объем легких сохранен, легочные поля симметричные. Субплевральные очаги в S1/2 левого легкого размерами до 11х11 мм, в S9 правого легкого размерами до 7х6 мм. В S1/2 левого легкого очаг размерами 6,5х4 мм. В паренхиме немногочисленные буллы. Инфильтративных изменений не выявлено. Трахея, главные, долевые и сегментарные бронхи проходимы, внутрипросветный секрет не определяется. Скопления жидкости …	0 Нет в протоколе	0 Нет в протоколе	0 Нет в протоколе	0 Нет в протоколе	0 Нет патологии	нет патологии	0 ИИ считает нормой	TN (истиноотриц. ИИ верно не нашел патологии)	текст 52	0	0 Нет в протоколе	0 Нет в протоколе	0 Нет в протоколе	0 Нет в протоколе	1 Есть патология	2	1 ИИ считает патологией	TP (истинополож. ИИ верно нашел патологию)	текст	0	1 Есть в протоколе	1 Есть в протоколе	1 Есть в протоколе	1 Есть в протоколе	1 Есть патология	3	1 ИИ считает патологией	TP (истинополож. ИИ верно нашел патологию)	текст	0	0 Нет в протоколе	0 Нет в протоколе	0 Нет в протоколе	0 Нет в протоколе	0 Нет патологии	нет патологии	0 ИИ считает нормой	TN (истиноотриц. ИИ верно не нашел патологии)	текст	0	0 Нет в протоколе	0 Нет в протоколе	0 Нет в протоколе	0 Нет в протоколе
sub-S05431-ses-E50374	Определяются участки уплотнения легочной паренхимы в верхней, нижней долях правого легкого и в верхней, нижней долях левого легкого общим объемом менее 7%. В левом лёгком выявляется образование 67x55мм (средний размер 61мм по Fleischner), объёмом 61245мм3. В лёгких определяются участки эмфизематозных изменений менее 6%. В левой плевральной полости определяется выпот объёмом 1 мл и средней плотнос…	В паренхиме верхней доли левого легкого солидное образование с лучистыми контурами, с окклюзией субсегментарных бронхов В1-2, с инфильтрацией медиастинальной плевры. В S2 правого легкого субплеврально очаг неправильной формы 10 мм. Инфильтративные изменения в паренхиме легких не выявлены. Трахея, главные, долевые и сегментарные бронхи проходимы. Патологического скопления жидкости в плевральных по…	В S1+2 левого легкого визуализируется объемное образование неоднородной структуры размером до 64х44х46мм, многочисленные тяжи к костальной, медиастинальной и междолевой плевре. Многочисленные увеличенные лимфатические узлы 4,5,6,7,10L групп размером до 21мм по КО. На остальном протяжении очаговых и инфильтративных изменений в легких не выявлено. Главные, долевые, сегментарные бронхи проходимы. В …	Пневматизация легких: расправлены Очаговые изменения: в S1/2 левого легкого солидное образование с нечеткими лучистыми контурами, размерами до 66х49 мм, с тяжами к висцеральной плевре Инфильтративные изменения: не выявлено Интерстициальные изменения: участки линейного пневмофиброза в субплевральных отделах Бронхи: без особенностей Плевра: не утолщена Плевральный выпот: не выявлено Органы средосте…	Органы грудной клетки: В верхней доле левого легкого парамедиастинально визуализируеся солидное образование с лучистыми контурами размерами до 62х52 мм, в структуре образования обрывается В1/2. В обоих легких, преимущественно в периферических отделах интерстициальные изменения. Инфильтративных изменений не выявлено. Трахея, главные, долевые и сегментарные бронхи проходимы, внутрипросветный секрет…	0 Нет в протоколе	0 Нет в протоколе	1 Есть в протоколе	1 Есть в протоколе	1 Есть патология	2	1 ИИ считает патологией	TP (истинополож. ИИ верно нашел патологию)	текст 54	0	0 Нет в протоколе	0 Нет в протоколе	0 Нет в протоколе	0 Нет в протоколе	1 Есть патология	2	1 ИИ считает патологией	TP (истинополож. ИИ верно нашел патологию)	текст	0	1 Есть в протоколе	1 Есть в протоколе	1 Есть в протоколе	1 Есть в протоколе	1 Есть патология	4	1 ИИ считает патологией	TP (истинополож. ИИ верно нашел патологию)	текст	0	1 Есть в протоколе	1 Есть в протоколе	1 Есть в протоколе	1 Есть в протоколе	1 Есть патология	4	1 ИИ считает патологией	TP (истинополож. ИИ верно нашел патологию)	текст	0	0 Нет в протоколе	0 Нет в протоколе	0 Нет в протоколе	0 Нет в протоколе
sub-S05487-ses-E50471	Определяются участки уплотнения легочной паренхимы в верхней, средней, нижней долях правого легкого и в верхней, нижней долях левого легкого общим объемом менее 7%. Очаговых изменений в лёгких не выявлено. В лёгких определяются участки эмфизематозных изменений менее 6%. В плевральных полостях выпота нет. Нисходящий отдел грудной аорты расширен до 32 мм (дилатация), супраренальный отдел аорты расш…	Состояние после верхней лобэктомии справа. Очаговые изменения в паренхиме легких не выявлены. В обоих легких утолщение интерстиция, более выражено справа. В обоих легких участки уплотнения по типу «матового стекла». Парасептальная эмфизема легких. Трахея, главные, долевые и сегментарные бронхи проходимы. Патологического скопления жидкости в плевральных полостях не выявлено. Средостение структурно…	Состояние после верхней лобэктомии справа. Многочисленные участи ретикулярных изменений в паренхиме обоих легких. В верхней доле левого легкого очаги уплотнения по типу «матового стекла» на фоне утолщенного внутридолькового интерстиция. Инфильтративных изменений в легких не выявлено. Главные, долевые, сегментарные бронхи проходимы. Увеличенные внутригрудные лимфатические узлы не определяются. Еди…	Состояние после верхней лобэктомии справа. Многочисленные участи ретикулярных изменений в паренхиме обоих легких. В верхней доле левого легкого очаги уплотнения по типу «матового стекла» на фоне утолщенного внутридолькового интерстиция. Инфильтративных изменений в легких не выявлено. Главные, долевые, сегментарные бронхи проходимы. Увеличенные внутригрудные лимфатические узлы не определяются. Еди…	Органы грудной клетки: Выраженные фиброзные изменения правого легкого. В периферических отделах верхней доли левого легкого участки уплотнения по типу «матового стекла» в сочетании с ретикулярными изменениями, в нижних долях обоих легких выраженные интерстициальные изменения. Парасептальная эмфизема обоих легких. Трахея, главные, долевые и сегментарные бронхи проходимы, внутрипросветный секрет не…	1 Есть в протоколе	1 Есть в протоколе	1 Есть в протоколе	1 Есть в протоколе	1 Есть патология	4	1 ИИ считает патологией	TP (истинополож. ИИ верно нашел патологию)	текст 55	0	1 Есть в протоколе	0 Нет в протоколе	1 Есть в протоколе	1 Есть в протоколе	1 Есть патология	2	1 ИИ считает патологией	TP (истинополож. ИИ верно нашел патологию)	текст	0	0 Нет в протоколе	0 Нет в протоколе	0 Нет в протоколе	0 Нет в протоколе	0 Нет патологии	нет патологии	0 ИИ считает нормой	TN (истиноотриц. ИИ верно не нашел патологии)	текст	0	0 Нет в протоколе	0 Нет в протоколе	0 Нет в протоколе	0 Нет в протоколе	0 Нет патологии	нет патологии	1 ИИ считает патологией	FP (ложнополож. ИИ нашел лишнюю)	преувеличил значения на 2 мм	3	0 Нет в протоколе	0 Нет в протоколе	0 Нет в протоколе	0 Нет в протоколе
sub-S05514-ses-E56653	Определяются участки уплотнения легочной паренхимы в верхней, нижней долях правого легкого и в верхней, нижней долях левого легкого общим объемом менее 7%. В обоих лёгких выявляются узлы и образования до 86x46мм (средний размер 66мм по Fleischner), объёмом до 79739мм3. Признаки эмфиземы не определяются. В плевральных полостях выпота нет. Аорта на исследуемом уровне не расширена. Легочный ствол не…	Средостение не смещено. В средостении опухолевый многоузловой конгломерат (вероятно, измененные паратрахеальные и бифуркационные лимфоузлы) от уровня верхней апертуры до верхней стенки левого предсердия, размерами аксиальнотокол 120х90 мм; циркулярно окружает легочный ствол и легочные артерии, трахею, главные, долевые бронхи, компремирует ВПВ, легочные вены, пищевод. Также отмечаются множественны…	Визуализируются многочисленные конгломераты увеличенных лимфатических узлов средостения, корней легких с гетерогенным контрастированием, инвазией сосудистых структур средостения, трахеи, главных, долевых бронхов и пищевода. Контрольные размеры 7 группы лимфоузлов до 36мм по КО, 4R группы до 41мм, субпекторальные слева до 14мм по КО В прикорневых отделах левого легкого конгломерат размером до 57х7…	Пневматизация легких: расправлены Очаговые изменения: визуализируются единичные солидные очаги размерами до 16 мм Инфильтративные изменения: не выявлено Интерстициальные изменения: определяется утолщение внутри и междолькового интерстиция. Субсегментарные ателектазы. Бронхи: без особенностей Плевра: не утолщена Плевральный выпот: не выявлено Органы средостения: без особенностей Сердце увеличено. …	Органы грудной клетки: Объем легких сохранен, легочные поля симметричные. Отмечается диффузное утолщение междолькового интерстиция. Субсегментарные ателектазы задне-базальных отделов легких. В паренхиме обоих легких солидные очаги до 3-4 мм. Инфильтративных изменений не выявлено. Трахея, главные, долевые и сегментарные бронхи проходимы, внутрипросветный секрет не определяется. Скопления жидкости …	0 Нет в протоколе	1 Есть в протоколе	1 Есть в протоколе	1 Есть в протоколе	1 Есть патология	2	1 ИИ считает патологией	TP (истинополож. ИИ верно нашел патологию)	текст 56	0	0 Нет в протоколе	0 Нет в протоколе	0 Нет в протоколе	0 Нет в протоколе	0 Нет патологии	нет патологии	0 ИИ считает нормой	TN (истиноотриц. ИИ верно не нашел патологии)	текст	0	1 Есть в протоколе	1 Есть в протоколе	1 Есть в протоколе	1 Есть в протоколе	1 Есть патология	4	1 ИИ считает патологией	TP (истинополож. ИИ верно нашел патологию)	текст	0	1 Есть в протоколе	1 Есть в протоколе	1 Есть в протоколе	1 Есть в протоколе	1 Есть патология	4	1 ИИ считает патологией	TP (истинополож. ИИ верно нашел патологию)	сегментировал значительно меньший объем изменений	0	0 Нет в протоколе	0 Нет в протоколе	0 Нет в протоколе	0 Нет в протоколе
sub-S05567-ses-E60732	Определяются участки уплотнения легочной паренхимы в верхней, средней, нижней долях правого легкого и в верхней, нижней долях левого легкого общим объемом менее 7%. В обоих лёгких выявляются узлы до 19x8мм (средний размер 14мм по Fleischner), объёмом до 650мм3. В лёгких определяются признаки эмфиземы. Процент поражения правого лёгкого 39%, левого лёгкого 47%, обоих лёгких 43%. В плевральных полос…	Очаговые изменения в паренхиме легких не выявлены. Инфильтративные изменения в паренхиме легких не выявлены. Признаки буллезной эмфиземы. Трахея, главные, долевые и сегментарные бронхи проходимы. Патологического скопления жидкости в плевральных полостях не выявлено. Средостение структурно, не смещено. Медиастинальные лимфатические узлы: не увеличены. Над- и подключичные, подмышечные лимфатические…	Переломы боковых отрезков 4,5, ребер справа. В прилежащих отделах S2 сегмента правого легкого участок уплотнения по типу консолидации, вероятно, посттравматического характера. Многочисленные участки центрилобулярной, панлобулярной и парасептальной эмфиземы с двух сторон, преимущественно в верхних долях легких. На остальном протяжении очаговых и инфильтративных изменений в легких не выявлено. Глав…	Пневматизация легких: расправлены Очаговые изменения: не выявлено Инфильтративные изменения: не выявлено Интерстициальные изменения: множественные разнокалиберные центрилобулярные буллы, участки пневмофиброза Бронхи: без особенностей Плевра: не утолщена Плевральный выпот: не выявлено Органы средостения: без особенностей Дефектов контрастирования в просвете легочной артерии и ее ветвей не выявлено…	Органы грудной клетки: Объем легких сохранен, легочные поля симметричные. В обоих легких диффузно визуализируются буллы, максимальные апикально справа до 31 мм. Массивный участок пневмофиброза субплеврально справа. Паренхиматозные тяжи в нижних отделах легких. Инфильтративных изменений не выявлено. Трахея, главные, долевые и сегментарные бронхи проходимы, внутрипросветный секрет не определяется. …	0 Нет в протоколе	1 Есть в протоколе	1 Есть в протоколе	1 Есть в протоколе	1 Есть патология	2	1 ИИ считает патологией	TP (истинополож. ИИ верно нашел патологию)	текст 57	0	1 Есть в протоколе	1 Есть в протоколе	1 Есть в протоколе	1 Есть в протоколе	1 Есть патология	4	1 ИИ считает патологией	TP (истинополож. ИИ верно нашел патологию)	текст	0	0 Нет в протоколе	0 Нет в протоколе	0 Нет в протоколе	0 Нет в протоколе	0 Нет патологии	нет патологии	1 ИИ считает патологией	FP (ложнополож. ИИ нашел лишнюю)	Неверная сегментация	3	0 Нет в протоколе	0 Нет в протоколе	0 Нет в протоколе	0 Нет в протоколе	0 Нет патологии	нет патологии	0 ИИ считает нормой	TN (истиноотриц. ИИ верно не нашел патологии)	текст	0	0 Нет в протоколе	0 Нет в протоколе	0 Нет в протоколе	0 Нет в протоколе
sub-S05672-ses-E10423	Определяются участки уплотнения легочной паренхимы в верхней, средней, нижней долях правого легкого общим объемом менее 7%. В обоих лёгких выявляются узлы и образования до 88x57мм (средний размер 73мм по Fleischner), объёмом до 206642мм3. Признаки эмфиземы не определяются. В плевральных полостях выпота нет. Аорта на исследуемом уровне не расширена. Лёгочный ствол расширен до 29 мм. Лёгочно- аорта…	Состояние после мастэктомии справа. Субпекторально справа на уровне 3 ребра солидный узел 14 мм. В наружном отделе левой молочной железы на фоне фиброзной перестройки солидный узел В подкожной клетчатке грудной и брюшной стенки солидные образования размерами от 25 мм (на уровне переднего отдела 7 ребра справа с инвазией межреберных мышц) до 70 мм (в мезогастрии с выходом на поверхность кожи). Лим…	В прикорневых отделах верхней доли правого легкого объёмное образование размером 81х54х88мм. Ателектаз верхней доли правого легкого. Образование обтурирует верхнедолевой бронх справа, неравномерно сужает просвет промежуточного и правого главного бронха. Солидные очаги в паренхиме средней доли правого легкого размером до 24мм, в S1+2 левого легкого размером до 15мм. Инфильтративных изменений в лег…	Правая молочная железа удалена, объемные образования на этом уровне не определяются. Пневматизация легких: расправлены Очаговые изменения: в паренхиме легких солидные образования, наибольшее парамедиастинально в S1 справа размерами до 78х60 мм с инвазией в средостение, главный правый бронх, пищевод, Инфильтративные изменения: не выявлено Интерстициальные изменения: не выявлено Бронхи: без особенн…	Правая молочная железа удалена, объемные образования на этом уровне не определяются. Пневматизация легких: расправлены Очаговые изменения: в паренхиме легких солидные образования, наибольшее парамедиастинально в S1 справа размерами до 78х60 мм с инвазией в средостение, главный правый бронх, пищевод, Инфильтративные изменения: не выявлено Интерстициальные изменения: не выявлено Бронхи: без особенн…	1 Есть в протоколе	1 Есть в протоколе	1 Есть в протоколе	1 Есть в протоколе	1 Есть патология	4	1 ИИ считает патологией	TP (истинополож. ИИ верно нашел патологию)	текст 59	0	0 Нет в протоколе	0 Нет в протоколе	0 Нет в протоколе	0 Нет в протоколе	0 Нет патологии	нет патологии	0 ИИ считает нормой	TN (истиноотриц. ИИ верно не нашел патологии)	текст	0	1 Есть в протоколе	1 Есть в протоколе	1 Есть в протоколе	1 Есть в протоколе	1 Есть патология	4	1 ИИ считает патологией	TP (истинополож. ИИ верно нашел патологию)	текст	0	0 Нет в протоколе	0 Нет в протоколе	0 Нет в протоколе	0 Нет в протоколе	0 Нет патологии	нет патологии	0 ИИ считает нормой	TN (истиноотриц. ИИ верно не нашел патологии)	текст	0	0 Нет в протоколе	0 Нет в протоколе	0 Нет в протоколе	0 Нет в протоколе
sub-S05688-ses-E54182	Определяются участки уплотнения легочной паренхимы в средней, нижней долях правого легкого и в верхней, нижней долях левого легкого общим объемом менее 7%. В правом лёгком выявляется образование 44x28мм (средний размер 36мм по Fleischner), объёмом 17445мм3. В лёгких определяются участки эмфизематозных изменений менее 6%. Определяются единичные буллы: 7х4 и 8х5 мм. В плевральных полостях выпота не…	Солидное периферическое образование в S10 правого легкого 41х28 мм. Инфильтративные изменения в паренхиме легких не выявлены. Трахея, главные, долевые и сегментарные бронхи проходимы. Патологического скопления жидкости в плевральных полостях не выявлено. Средостение структурно, не смещено. Медиастинальные лимфатические узлы: не увеличены. Над- и подключичные, подмышечные лимфатические узлы: не ув…	В S10 сегменте правого легкого периферическое образование размером 43х28х28мм Увеличенные внутригрудные лимфатические узлы 10R группы размером до 12мм по КО На остальном протяжении очаговых и инфильтративных изменений в легких не выявлено. Главные, долевые, сегментарные бронхи проходимы. В плевральной полости и в полости перикарда свободная жидкость не определяется. Подмышечные, подключичные лимф…	Пневматизация легких: субсегментарные ателектазы в нижних долях легких Очаговые изменения: в S10 правого легкого солидное образование неправильной формы, с четкими неровными контурами, размерами до 42х27мм, с инвазией в висцеральную плевру на этом уровне Инфильтративные изменения: не выявлено Интерстициальные изменения: не выявлено Бронхи: без особенностей Плевра: не утолщена Плевральный выпот: н…	Органы грудной клетки: Объем легких сохранен, легочные поля симметричные. В нижней доле правого легкого субплеврально визуализируется солидное образование с бугристыми контурами, размерами до 43х29 мм. Субсегментарные ателектазы задне-базальных отделов легких. Инфильтративных изменений не выявлено. Трахея, главные, долевые и сегментарные бронхи проходимы, внутрипросветный секрет не определяется. …	0 Нет в протоколе	0 Нет в протоколе	1 Есть в протоколе	1 Есть в протоколе	1 Есть патология	2	1 ИИ считает патологией	TP (истинополож. ИИ верно нашел патологию)	текст 60	0	0 Нет в протоколе	0 Нет в протоколе	0 Нет в протоколе	0 Нет в протоколе	1 Есть патология	2	1 ИИ считает патологией	TP (истинополож. ИИ верно нашел патологию)	текст	0	1 Есть в протоколе	1 Есть в протоколе	1 Есть в протоколе	1 Есть в протоколе	1 Есть патология	4	1 ИИ считает патологией	TP (истинополож. ИИ верно нашел патологию)	текст	0	0 Нет в протоколе	1 Есть в протоколе	0 Нет в протоколе	0 Нет в протоколе	1 Есть патология	4	1 ИИ считает патологией	TP (истинополож. ИИ верно нашел патологию)	текст	0	0 Нет в протоколе	0 Нет в протоколе	0 Нет в протоколе	0 Нет в протоколе
sub-S05760-ses-E10994	Участков уплотнения легочной паренхимы не выявлено. В правом лёгком выявляются узлы до 7x6мм (средний размер 7мм по Fleischner), объёмом до 176мм3. Признаки эмфиземы не определяются. В плевральных полостях выпота нет. Аорта на исследуемом уровне не расширена. Лёгочный ствол расширен до 35 мм. Лёгочно- аортальный индекс - 0.972. Определяется кальцификация коронарных артерий - Индекс Агатстона: 94,…	Очаговые изменения: в паренхиме легких солидные и субсолидные очаги до 6 мм.. Инфильтративные изменении: в периферическом отделе S8,9 правого легкого участки консолидации. Трахея, главные, долевые и сегментарные бронхи проходимы. Патологического скопления жидкости в плевральных полостях не выявлено. Средостение структурно, не смещено. Медиастинальные лимфатические узлы: не увеличены. Над- и подкл…	Центральные дефекты контрастирования в просвете нижнедолевой и ее сегментарных ветвей правой легочной артерии, пристеночные дефекты контрастирования в сегментарных ветвях нижнедолевой ветви левой легочной артерии. В обоих легких многочисленные солидные очаги размером до 6мм в диаметре. Инфильтративных изменений в легких не выявлено. Главные, долевые, сегментарные бронхи проходимы. Увеличенные вну…	Пневматизация легких: расправлены Очаговые изменения: в легких солидные очаги размерами до 6 мм Инфильтративные изменения: не выявлено Интерстициальные изменения: не выявлено Бронхи: без особенностей Плевра: не утолщена Плевральный выпот: не выявлено Органы средостения: без особенностей Сердце увеличено в размерах. Атеросклероз аорты, коронарных артерий. Легочная артерия расширена до 40 мм. Восхо…	Органы грудной клетки: В просвете нижнедолевой правой легочной артерии с переходом на А9/10 и их субсегментарные ветви визуализируются субокклюзирующие тромботические массы. В просвете левой нижнедолевой артерии с переходом на сегментарные и субсегментарные ветви нижней доли определяются неокклюзирующие тромботические массы. Объем легких сохранен, легочные поля симметричные. В паренхиме обоих лег…	0 Нет в протоколе	0 Нет в протоколе	0 Нет в протоколе	0 Нет в протоколе	0 Нет патологии	нет патологии	0 ИИ считает нормой	TN (истиноотриц. ИИ верно не нашел патологии)	текст 61	0	0 Нет в протоколе	0 Нет в протоколе	0 Нет в протоколе	0 Нет в протоколе	0 Нет патологии	нет патологии	0 ИИ считает нормой	TN (истиноотриц. ИИ верно не нашел патологии)	текст	0	1 Есть в протоколе	1 Есть в протоколе	1 Есть в протоколе	1 Есть в протоколе	1 Есть патология	3	1 ИИ считает патологией	TP (истинополож. ИИ верно нашел патологию)	текст	0	0 Нет в протоколе	0 Нет в протоколе	0 Нет в протоколе	0 Нет в протоколе	0 Нет патологии	нет патологии	1 ИИ считает патологией	FP (ложнополож. ИИ нашел лишнюю)	сегментировал ТЭЛУ как ВГЛУ	3	0 Нет в протоколе	0 Нет в протоколе	0 Нет в протоколе	0 Нет в протоколе
sub-S05768-ses-E10559	Определяются участки уплотнения легочной паренхимы в верхней, средней, нижней долях правого легкого и в верхней доле левого легкого общим объемом менее 7%. В обоих лёгких выявляются узлы до 22x12мм (средний размер 17мм по Fleischner), объёмом до 1178мм3. Признаки эмфиземы не определяются. В плевральных полостях выпота нет. Нисходящий отдел грудной аорты расширен до 31 мм (дилатация). Другие отдел…	В паренхиме обоих легких полисегментарно, более выражено справа, множественные перибронхиальные очаги, местами группы с формированием картины «дерева в почках». Трахея, главные, долевые и сегментарные бронхи проходимы. Патологического скопления жидкости в плевральных полостях не выявлено. Средостение структурно, не смещено. Медиастинальные лимфатические узлы: увеличены паратрахеальных групп, бифу…	Многочисленные очаги по типу «дерево в почках» в обоих легких, преимущественно в нижней доле правого легкого. Инфильтративных изменений в легких не выявлено. Главные, долевые, сегментарные бронхи проходимы. Увеличенные внутригрудные лимфатические узлы 2,4,7,10 групп размером до 22мм по КО В плевральной полости и в полости перикарда свободная жидкость не определяется. Подмышечные, подключичные лим…	Пневматизация легких: расправлены Очаговые изменения: не выявлено Инфильтративные изменения: полисегментарно определяются разнокалиберные перибронхиальный очаги консолидации паренхимы Интерстициальные изменения: не выявлено Бронхи: без особенностей Плевра: не утолщена Плевральный выпот: не выявлено Органы средостения: без особенностей Дефектов контрастирования в просвете легочной артерии и ее вет…	Органы грудной клетки: Объем легких сохранен, легочные поля симметричные. В паренхиме верхней доле левого легкого, и панлобулярно справа визуализируются перибронхо-васкулярные очяаги уплотнения с нечеткими, лучистыми контурами. В нижней доле правого легкого участки уплотнения по типу «дерево в почках» Трахея, главные, долевые и сегментарные бронхи проходимы, внутрипросветный секрет не определяетс…	0 Нет в протоколе	0 Нет в протоколе	0 Нет в протоколе	0 Нет в протоколе	0 Нет патологии	нет патологии	1 ИИ считает патологией	FP (ложнополож. ИИ нашел лишнюю)	текст 62	3	0 Нет в протоколе	0 Нет в протоколе	0 Нет в протоколе	0 Нет в протоколе	0 Нет патологии	нет патологии	0 ИИ считает нормой	TN (истиноотриц. ИИ верно не нашел патологии)	текст	0	1 Есть в протоколе	1 Есть в протоколе	1 Есть в протоколе	1 Есть в протоколе	1 Есть патология	3	1 ИИ считает патологией	TP (истинополож. ИИ верно нашел патологию)	текст	0	1 Есть в протоколе	1 Есть в протоколе	1 Есть в протоколе	1 Есть в протоколе	1 Есть патология	3	1 ИИ считает патологией	TP (истинополож. ИИ верно нашел патологию)	текст	0	0 Нет в протоколе	0 Нет в протоколе	0 Нет в протоколе	0 Нет в протоколе
sub-S05809-ses-E10611	Участков уплотнения легочной паренхимы не выявлено. Очаговых изменений в лёгких не выявлено. Признаки эмфиземы не определяются. В плевральных полостях выпота нет. Восходящий отдел аорты расширен до 44 мм (дилатация). Другие отделы аорты на исследуемом уровне не расширены. Лёгочный ствол расширен до 32 мм. Лёгочно-аортальный индекс - 0.821. Определяется кальцификация коронарных артерий - Индекс Аг…	Очаговые изменения в паренхиме легких не выявлены. Инфильтративные изменения в паренхиме легких не выявлены. Трахея, главные, долевые и сегментарные бронхи проходимы. Патологического скопления жидкости в плевральных полостях не выявлено. Средостение структурно, не смещено. Медиастинальные лимфатические узлы: не увеличены. Над- и подключичные, подмышечные лимфатические узлы: не увеличены. Сердце р…	Очаговых и инфильтративных изменений в легких не выявлено. Главные, долевые, сегментарные бронхи проходимы. Увеличенные внутригрудные лимфатические узлы не определяются. В плевральной полости и в полости перикарда свободная жидкость не определяется. Подмышечные, подключичные лимфатические узлы не увеличены. Аорта не расширена, дефекты наполнения не выявлены. Стенки аорты и коронарных артерий фраг…	Пневматизация легких: расправлены Очаговые изменения: не выявлено Инфильтративные изменения: не выявлено Интерстициальные изменения: не выявлено Бронхи: без особенностей Плевра: не утолщена Плевральный выпот: не выявлено Органы средостения: без особенностей Атеросклероз аорты, коронарных артерий. Восходящий отдел аорты дилятирован до 43 мм Дефектов контрастирования в просвете легочной артерии и е…	Органы грудной клетки: Объем легких сохранен, легочные поля симметричные. В паренхиме легких единичные очаги до 3 мм. Инфильтративных изменений не выявлено. Трахея, главные, долевые и сегментарные бронхи проходимы, внутрипросветный секрет не определяется. Скопления жидкости в плевральных полостях не выявлено. Средостение структурно, не смещено, объемных образований не выявлено. Сердце располагает…	0 Нет в протоколе	0 Нет в протоколе	0 Нет в протоколе	0 Нет в протоколе	0 Нет патологии	нет патологии	0 ИИ считает нормой	TN (истиноотриц. ИИ верно не нашел патологии)	текст 63	0	0 Нет в протоколе	0 Нет в протоколе	0 Нет в протоколе	0 Нет в протоколе	0 Нет патологии	нет патологии	0 ИИ считает нормой	TN (истиноотриц. ИИ верно не нашел патологии)	текст	0	0 Нет в протоколе	0 Нет в протоколе	0 Нет в протоколе	0 Нет в протоколе	0 Нет патологии	нет патологии	0 ИИ считает нормой	TN (истиноотриц. ИИ верно не нашел патологии)	текст	0	0 Нет в протоколе	0 Нет в протоколе	0 Нет в протоколе	0 Нет в протоколе	0 Нет патологии	нет патологии	0 ИИ считает нормой	TN (истиноотриц. ИИ верно не нашел патологии)	текст		0 Нет в протоколе	0 Нет в протоколе	0 Нет в протоколе	0 Нет в протоколе
sub-S05832-ses-E10644	Определяются участки уплотнения легочной паренхимы в верхней, средней, нижней долях правого легкого и в верхней, нижней долях левого легкого общим объемом менее 7%. В обоих лёгких выявляются узлы и образования до 47x25мм (средний размер 36мм по Fleischner), объёмом до 19764мм3. В лёгких определяются участки эмфизематозных изменений менее 6%. В правой плевральной полости определяется выпот объёмом…	Определяется опухоль в корне правого легкого, тотально окклюзирующая бронхи средней доли, в том числе долевой, В7,В8; перибронхиально окружает промежуточный, верхнедолевой и главный бронх до бифуркации, сливается с лимфоузлами 10-11R, 7гр., окружает ветви легочной артерии, легочные вены, среднедолевые ветви нитевидно сужены. Средняя доля правого легкого тотально окклюзирована. В расправленной пар…	ОПИСАНИЕ: В периферических отделах S9/S10 правого легкого зона консолидации размером до 45х20х34мм с неоднородным КУ, тяжами в паренхиму легкого и плевре. Выпот в правой плевральной полости до 53мм. Слева выпот не определяется В прикорневых отделах правого легкого визуализируется конгломерат, сливающийся с ателектазом средней доли легкого, размером 53х43мм. В структуре обрывается среднедолевой бр…	Пневматизация легких: ателектаз средней доли правого легкого Очаговые изменения: на границе S9,110 правого легкого солидное образование неправильной формы, с четкими неровными контурами, размерами до 38х23 мм Инфильтративные изменения: не выявлено Интерстициальные изменения: в прикорневом отделе верхней доли правого легкого определяется утолщение внутри-и междолькового интерстиция Бронхи: без осо…	Органы грудной клетки: Паренхима S4/5 и частично S3 правого легкого ателектазирована. В S9 справа субплеврально неоднородной структуры образование размерами до 40х24 мм, с неровными контурами и с наличием питающих сосудов. Отмечается диффузное утолщение междолькового интерстиция правого легкого, в сочетании с участками неоднородного уплотнения по типу «матового стекла» вероятно зоны гиповентиляци…	1 Есть в протоколе	1 Есть в протоколе	1 Есть в протоколе	1 Есть в протоколе	1 Есть патология	4	1 ИИ считает патологией	TP (истинополож. ИИ верно нашел патологию)	текст 64	0	0 Нет в протоколе	1 Есть в протоколе	0 Нет в протоколе	0 Нет в протоколе	1 Есть патология	2	1 ИИ считает патологией	TP (истинополож. ИИ верно нашел патологию)	текст	0	1 Есть в протоколе	1 Есть в протоколе	1 Есть в протоколе	1 Есть в протоколе	1 Есть патология	4	1 ИИ считает патологией	TP (истинополож. ИИ верно нашел патологию)	текст	0	1 Есть в протоколе	1 Есть в протоколе	0 Нет в протоколе	0 Нет в протоколе	1 Есть патология	4	1 ИИ считает патологией	TP (истинополож. ИИ верно нашел патологию)	текст	0	1 Есть в протоколе	1 Есть в протоколе	1 Есть в протоколе	1 Есть в протоколе
sub-S05916-ses-E10779	Определяются участки уплотнения легочной паренхимы в верхней, средней, нижней долях правого легкого и в верхней, нижней долях левого легкого общим объемом менее 7%. Очаговых изменений в лёгких не выявлено. В лёгких определяются участки эмфизематозных изменений менее 6%. В правой плевральной полости определяется выпот объёмом 224 мл и средней плотностью 16 HU. В левой плевральной полости выпота не…	Очаговые изменения в паренхиме легких не выявлены. Инфильтративные изменения: в периферических отделах множественные участки уплотнения по типу «матового стекла». Трахея, главные, долевые и сегментарные бронхи проходимы. Плевральный выпот справа, толщина слоя до 24 мм. Средостение структурно, не смещено. Медиастинальные лимфатические узлы: увеличены наддиафрагмальные до 10 мм по КО. Над- и подклю…	В субплевральных отделах обоих легких немногочисленные зоны уплотнения паренхимы по типу «матового стекла» на фоне утолщенного междолькового интерстиция и паренхиматозных тяжей. Выпот в правой плевральной полости до 26мм. Компрессионные ателектазы базальных сегментов правого легкого. Главные, долевые, сегментарные бронхи проходимы. Увеличенные внутригрудные лимфатические узлы передней диафрагмаль…	Пневматизация легких: единичные субсегментарные ателектазы легких Очаговые изменения: не определяются Инфильтративные изменения: в верхней и средней долях правого легкого и в верхней доле и язычковых сегментов левого легкого определяются участки «по типу матового стекла» Интерстициальные изменения: не выявлено Бронхи: без особенностей Плевра: не утолщена Плевральный выпот: в правой плевральной по…	Объем легких сохранен, легочные поля симметричные. В паренхиме верхней и средней доли правого легкого и верхней доли левого легкого визуализируются участки уплотнения по типу «матового стекла», субплевральной локализации. Субсегментарные ателектазы базальных отделов легких. В правой плевральной полости выпот толщиной слоя до 24 мм, слева следовое количество жидкости. Прилежащая паренхима нижней д…	1 Есть в протоколе	1 Есть в протоколе	1 Есть в протоколе	1 Есть в протоколе	1 Есть патология	4	1 ИИ считает патологией	TP (истинополож. ИИ верно нашел патологию)	текст 65	0	0 Нет в протоколе	0 Нет в протоколе	0 Нет в протоколе	0 Нет в протоколе	1 Есть патология	2	1 ИИ считает патологией	TP (истинополож. ИИ верно нашел патологию)	текст	0	0 Нет в протоколе	0 Нет в протоколе	0 Нет в протоколе	0 Нет в протоколе	0 Нет патологии	нет патологии	0 ИИ считает нормой	TN (истиноотриц. ИИ верно не нашел патологии)	текст	0	0 Нет в протоколе	0 Нет в протоколе	0 Нет в протоколе	0 Нет в протоколе	0 Нет патологии	нет патологии	0 ИИ считает нормой	TN (истиноотриц. ИИ верно не нашел патологии)	текст	0	1 Есть в протоколе	1 Есть в протоколе	1 Есть в протоколе	1 Есть в протоколе
sub-S05989-ses-E12321	Определяются участки уплотнения легочной паренхимы в верхней, нижней долях правого легкого и в нижней доле левого легкого общим объемом менее 7%. Очаговых изменений в лёгких не выявлено. Признаки эмфиземы не определяются. В обеих плевральных полостях определяется выпот, справа: объёмом 70 мл и средней плотностью 18 HU, слева: объёмом 81 мл и средней плотностью 14 HU. Аорта на исследуемом уровне н…	В паренхиме легких множественные перибронхиальные субсолидные очаги. В дорсобазальных отделах участки консолидации паренхимы, дифференцировать между воспалительными и компрессионными. Трахея, главные, долевые и сегментарные бронхи проходимы. Двусторонний плевральный выпот, толщина слоя справа до 16мм, слева до 13 мм. Средостение структурно, не смещено. Медиастинальные лимфатические узлы: не увели…	В S2 сегменте правого легкого многочисленные очаги по типу «дерево в почках». На фоне субсегментарных ателектазов базальных сегментов легких прослеживаются субплевральные участки уплотнения по типу консолидации. Главные, долевые, сегментарные бронхи проходимы. Увеличенные внутригрудные лимфатические узлы не определяются. В плевральной полости двусторонний выпот до 12мм. В полости перикарда свобод…	Пневматизация легких: расправлены Очаговые изменения: не выявлено Инфильтративные изменения: полисегментарно определяются множественные очаги консолидации паренхимы Интерстициальные изменения: не выявлено Бронхи: без особенностей Плевра: не утолщена Плевральный выпот: небольшое количество жидкости, справа толщиной слоя до 12 мм, слева до 12 мм Органы средостения: без особенностей Атеросклероз аор…	Органы грудной клетки: Объем легких сохранен, легочные поля симметричные. В задне-базальных отделах обоих легких субсегментарные ателектазы. В верхних долях и в S6 обоих легких определяются участки перибронхиального уплотнения. Выпот в плевральных полостях слева толщиной до 16 мм, справа до 10 мм. Трахея, главные, долевые и сегментарные бронхи проходимы, внутрипросветный секрет не определяется. С…	1 Есть в протоколе	1 Есть в протоколе	1 Есть в протоколе	1 Есть в протоколе	1 Есть патология	0 Клин незначимо	1 ИИ считает патологией	TP (истинополож. ИИ верно нашел патологию)	текст 66	0	0 Нет в протоколе	0 Нет в протоколе	0 Нет в протоколе	0 Нет в протоколе	0 Нет патологии	нет патологии	0 ИИ считает нормой	TN (истиноотриц. ИИ верно не нашел патологии)	текст	0	1 Есть в протоколе	1 Есть в протоколе	0 Нет в протоколе	0 Нет в протоколе	1 Есть патология	3	0 ИИ считает нормой	FN (ложнонегат. ИИ пропустил	текст	3	0 Нет в протоколе	0 Нет в протоколе	0 Нет в протоколе	0 Нет в протоколе	0 Нет патологии	нет патологии	0 ИИ считает нормой	TN (истиноотриц. ИИ верно не нашел патологии)	текст	0	1 Есть в протоколе	1 Есть в протоколе	1 Есть в протоколе	1 Есть в протоколе
sub-S06025-ses-E10924	Определяются участки уплотнения легочной паренхимы в верхней, средней, нижней долях правого легкого и в верхней, нижней долях левого легкого общим объемом более 7%. В правом лёгком выявляется узел 23x15мм (средний размер 19мм по Fleischner), объёмом 3318мм3. В лёгких определяются участки эмфизематозных изменений менее 6%. В правой плевральной полости определяется выпот объёмом 4 мл и средней плот…	В прикорневом отделе правого легкого солидный гиповаскулярный инфильтрат, без сужения бронхов распространяется на клетчатку средостения, бронхопульмональными, нижними паратрахеальными, бифуркационными лимфоузлами. В паренхиме обоих легких по всем легочным полям множественные солидные и субсолидные цнтерилобулярные очаги, справа перифиссурально, с обеих сторон дорсо-базально с участками консолидац…	В прикорневых отделах правого легкого визуализируется перибронховаскулярное образование с гетерогенным контрастированием размером до 48х27мм в аксиальной плоскости. Многочисленные увеличенные лимфатические узлы средостении (2R, 4R, 7, 10R групп) размером до 21мм по КО с гетерогенным контрастированием. В обоих легких определяются многочисленные мелкие центрилобулярные и перибронховаскулярные очаги…	Пневматизация легких: расправлены Очаговые изменения: определяются множественные перибронховаскулярные очаги. В S8 правого легкого солидное образование неправильной формы, с неровными контурами, размерами до 20х15 мм, с наличием кистозного компонента Инфильтративные изменения: не выявлено Интерстициальные изменения: не выявлено Бронхи: без особенностей Плевра: не утолщена Плевральный выпот: не вы…	Объем легких сохранен, легочные поля симметричные. В паренхиме обоих легких диффузно мелкоочаговая диссеминация, в верхних отделах с участками кавитации. В прикорневых отделах паренхимы S1, S3 участки уплотнения по типу консолидации. В S8 субплеврально очаг до 17х15 мм. Паренхиматозные тяжи в нижних отделах легких. Трахея, главные, долевые и сегментарные бронхи проходимы. В просвете трахеи и прав…	1 Есть в протоколе	1 Есть в протоколе	0 Нет в протоколе	1 Есть в протоколе	1 Есть патология	3	1 ИИ считает патологией	TP (истинополож. ИИ верно нашел патологию)	по факту сегментирована очаговая диссеминация	0	0 Нет в протоколе	0 Нет в протоколе	0 Нет в протоколе	0 Нет в протоколе	0 Нет патологии	нет патологии	0 ИИ считает нормой	TN (истиноотриц. ИИ верно не нашел патологии)	текст	0	1 Есть в протоколе	1 Есть в протоколе	1 Есть в протоколе	1 Есть в протоколе	1 Есть патология	4	1 ИИ считает патологией	TP (истинополож. ИИ верно нашел патологию)		0	1 Есть в протоколе	1 Есть в протоколе	1 Есть в протоколе	1 Есть в протоколе	1 Есть патология	4	0 ИИ считает нормой	FN (ложнонегат. ИИ пропустил	текст	4	0 Нет в протоколе	0 Нет в протоколе	0 Нет в протоколе	0 Нет в протоколе
sub-S06042-ses-E50804	Определяются участки уплотнения легочной паренхимы в верхней, средней, нижней долях правого легкого и в верхней, нижней долях левого легкого общим объемом менее 7%. В левом лёгком выявляется узел 28x12мм (средний размер 20мм по Fleischner), объёмом 627мм3. Признаки эмфиземы не определяются. В обеих плевральных полостях определяется выпот, справа: объёмом 11 мл и средней плотностью -12 HU, слева: …	Определяется ателектаз язычковых сегментов левого легкого, бронхи В 4,5 окклюзированы. В лекгих на всем протяжении диффузное утолщение интерстиция, с мелкими узлами; в нижней доле слева дорсально участки консолидации. Трахея, главные, долевые, остальные сегментарные бронхи проходимы. Двусторонний плевральный выпот, толщина слоя справа до 7 мм, слева до 73 мм. Средостение структурно, не смещено. М…	В прикорневых отделах S4/5 левого легкого визуализируется образование размером до 59х45мм, обтюрирующее просвет B4/B5 бронхов и ателектазом соответствующих сегментов. Многочисленные участки утолщенного междолькового и внутридолькового интерстиция в обоих легких, мелкие очаги уплотнения по плевре легких до2мм. Многочисленные лимфатические узлы 10L, 7, 4R групп размером до 10мм в диаметре. Выпот в …	Пневматизация легких: ателектазы язычковых сегментов слева Очаговые изменения: не выявлено Инфильтративные изменения: в нижней доле левого легкого мелкие перибронхиальные очаги консолидации паренхимы Интерстициальные изменения: утолщение внутри- и междолькового и нтерстиция Бронхи: без особенностей Плевра: не утолщена Плевральный выпот: слева выпот толщиной до 73 мм Органы средостения: без особен…	Органы грудной клетки: В обоих легких многочисленные мелкие очаги до 1-1,5 мм, преимущесвенно в левом легком. Паренхима S3 левого легкого ателектазирована. Диффузно отмечается утощение междолькового интерстиция. В задне-базальных отделах левого легкого участки уплотнения. В левой плевральной полости жидкость толщиной слоя до 78 мм, в правой плевральной полости жидкость толщиной до 7 мм. Трахея, г…	1 Есть в протоколе	1 Есть в протоколе	1 Есть в протоколе	1 Есть в протоколе	1 Есть патология	4	1 ИИ считает патологией	TP (истинополож. ИИ верно нашел патологию)	ателектаз не сегментировад	0	0 Нет в протоколе	0 Нет в протоколе	0 Нет в протоколе	0 Нет в протоколе	0 Нет патологии	нет патологии	0 ИИ считает нормой	TN (истиноотриц. ИИ верно не нашел патологии)	текст	0	1 Есть в протоколе	1 Есть в протоколе	0 Нет в протоколе	1 Есть в протоколе	1 Есть патология	4	1 ИИ считает патологией	FP (ложнополож. ИИ нашел лишнюю)	сегментировал не очаги	3	0 Нет в протоколе	0 Нет в протоколе	0 Нет в протоколе	0 Нет в протоколе	0 Нет патологии	нет патологии	0 ИИ считает нормой	TN (истиноотриц. ИИ верно не нашел патологии)	текст	0	1 Есть в протоколе	1 Есть в протоколе	1 Есть в протоколе	1 Есть в протоколе
sub-S06092-ses-E11033	Определяются участки уплотнения легочной паренхимы в верхней, нижней долях правого легкого и в верхней, нижней долях левого легкого общим объемом менее 7%. Очаговых изменений в лёгких не выявлено. Признаки эмфиземы не определяются. В правой плевральной полости определяется выпот объёмом 9 мл и средней плотностью -7 HU. В левой плевральной полости выпота нет. Аорта на исследуемом уровне не расшире…	Очаговые изменения в паренхиме легких не выявлены. Инфильтративные изменения в паренхиме легких не выявлены. Трахея, главные, долевые и сегментарные бронхи проходимы. Патологического скопления жидкости в плевральных полостях не выявлено. Средостение структурно, не смещено. Медиастинальные лимфатические узлы: увеличены 7 гр. до 12 мм по КО. Над- и подключичные, подмышечные лимфатические узлы: не у…	Очаговых и инфильтративных изменений в легких не выявлено. Главные, долевые, сегментарные бронхи проходимы. Увеличенные внутригрудные лимфатические узлы не определяются. В плевральной полости и в полости перикарда свободная жидкость не определяется. Подмышечные, подключичные лимфатические узлы не увеличены. Аорта не расширена, дефекты наполнения не выявлены. Стенки аорты и коронарных артерий фраг…	Пневматизация легких: расправлены Очаговые изменения: не выявлено Инфильтративные изменения: не выявлено Интерстициальные изменения: участки линейного пневмофиброза в субплевральных отделах Бронхи: без особенностей Плевра: не утолщена Плевральный выпот: не выявлено Органы средостения: без особенностей Сердце увеличено в размерах Дефектов контрастирования в просвете легочной артерии и ее ветвей не…	Органы грудной клетки: Объем легких сохранен, легочные поля симметричные. Участки пневмофиброза в обоих легких. Паренхиматозные тяжи в нижних отделах легких. Очаговых и инфильтративных изменений не выявлено. Трахея, главные, долевые и сегментарные бронхи проходимы, внутрипросветный секрет не определяется. Скопления жидкости в плевральных полостях не выявлено. Средостение структурно, не смещено, о…	0 Нет в протоколе	0 Нет в протоколе	0 Нет в протоколе	0 Нет в протоколе	0 Нет патологии	нет патологии	1 ИИ считает патологией	FP (ложнополож. ИИ нашел лишнюю)	текст 69	3	0 Нет в протоколе	0 Нет в протоколе	0 Нет в протоколе	0 Нет в протоколе	0 Нет патологии	нет патологии	0 ИИ считает нормой	TN (истиноотриц. ИИ верно не нашел патологии)	текст	0	0 Нет в протоколе	0 Нет в протоколе	0 Нет в протоколе	0 Нет в протоколе	0 Нет патологии	нет патологии	0 ИИ считает нормой	TN (истиноотриц. ИИ верно не нашел патологии)	текст	0	1 Есть в протоколе	0 Нет в протоколе	0 Нет в протоколе	0 Нет в протоколе	0 Нет патологии	нет патологии	1 ИИ считает патологией	FP (ложнополож. ИИ нашел лишнюю)	преувеличение в размерах	3	0 Нет в протоколе	0 Нет в протоколе	0 Нет в протоколе	0 Нет в протоколе
sub-S06114-ses-E58886	Определяются участки уплотнения легочной паренхимы в верхней, средней, нижней долях правого легкого и в верхней доле левого легкого общим объемом менее 7%. В обоих лёгких выявляются узлы до 22x12мм (средний размер 17мм по Fleischner), объёмом до 1178мм3. Признаки эмфиземы не определяются. В плевральных полостях выпота нет. Нисходящий отдел грудной аорты расширен до 31 мм (дилатация). Другие отдел…	Определяется ателектаз верхней доли правого легкого, просвет верхнедолевого бронха дистальнее устья не прослеживается, перибронхиально на фоне ателектаза гиповаскулярное уплотнение. В прикорневом отделе верхней доли левого легкого солидный инфильтрат с бугристыми контурами, гетерогенно накапливающий КС, размерами 35х33 мм, c окклюзие субсегментарных бронхов B1\2, тесно прилежит к бифуркации левой…	В прикорневых отделах левого легкого конгломерат размером до 35х32мм с гетерогенным контрастированием. Ателектаз верхней доли правого легкого. Паренхиматозные тяжи в парамедиастинальных отделах легких с двух сторон. Инфильтративных изменений в легких не выявлено. Главные, долевые, сегментарные бронхи проходимы. В плевральной полости и в полости перикарда свободная жидкость не определяется. Подмыш…	Объем правого легкого уменьшен за счет резекции верхней доли, в области шовного материала гиповаскулярный участок размерами до 22х10 мм Пневматизация легких: сегментарный S4 ателектаз средней доли правого легкого Очаговые изменения: в прикорневом отделе левого легкого солидное образование геетрогенной структуры, с четкими неровными контурами, размерами до 40х31 мм Инфильтративные изменения: в S3 …	Органы грудной клетки: S1, S3 правого легкого ателектазированны. В паренхиме обоих легких мелкие очаги до 2-3 мм. В прикорневых отделах правого легкого выраженные фиброзные изменения, на этом фоне деформированы бронхи. В S4/5 Паренхиматозные тяжи. Инфильтративных изменений не выявлено. Трахея, главные, долевые и сегментарные бронхи проходимы, внутрипросветный секрет не определяется. Скопления жид…	1 Есть в протоколе	1 Есть в протоколе	1 Есть в протоколе	1 Есть в протоколе	1 Есть патология	4	1 ИИ считает патологией	TP (истинополож. ИИ верно нашел патологию)	ателектаз не сегментирован	0	0 Нет в протоколе	0 Нет в протоколе	0 Нет в протоколе	0 Нет в протоколе	0 Нет патологии	нет патологии	0 ИИ считает нормой	TN (истиноотриц. ИИ верно не нашел патологии)	текст	0	1 Есть в протоколе	1 Есть в протоколе	1 Есть в протоколе	1 Есть в протоколе	1 Есть патология	4	1 ИИ считает патологией	TP (истинополож. ИИ верно нашел патологию)	текст	0	1 Есть в протоколе	1 Есть в протоколе	1 Есть в протоколе	1 Есть в протоколе	1 Есть патология	4	1 ИИ считает патологией	TP (истинополож. ИИ верно нашел патологию)	сегментировал не все	0	0 Нет в протоколе	0 Нет в протоколе	0 Нет в протоколе	0 Нет в протоколе
sub-S06137-ses-E12406	Определяются участки уплотнения легочной паренхимы в верхней, средней, нижней долях правого легкого и в верхней, нижней долях левого легкого общим объемом более 7%. Очаговых изменений в лёгких не выявлено. Признаки эмфиземы не определяются. В обеих плевральных полостях определяется выпот, справа: объёмом 450 мл и средней плотностью 19 HU, слева: объёмом 5 мл и средней плотностью 11 HU. Аорта на и…	В прикорневом отделе правого легкого солидный опухолевый инфильтрат 84х44 мм, сужает долевые и сегментарные бронхи верхней и нижней доли, бронхи средней доли не прослеживаются. Тотальный ателектаз средней доли, субтотальный ателектаз нижней доли правого легкого. Очаговые изменения: в левом легком единичные очаги до 6 мм (в S6). Трахея, слева главный, долевые и сегментарные бронхи проходимы. Плевр…	В прикорневых отделах правого легкого объемное образование размером до 74х54мм Ателектазы средней и нижней долей правого легкого. Выпот в правой плевральной полости до 19мм. Небольшой выпот в полости перикарда. Многочисленные увеличенные лимфатические узлы подмышечной, надключичной групп справа, медиастинальные до 28мм по КО. Очаговых и инфильтративных изменений в левом легком не выявлено. Главны…	Пневматизация легких: ателектаз средней и нижней долей правого легкого Очаговые изменения: в корне правого легкого инфильтративное образование с нечеткими контурами, инвазией в средний и нижний долевые бронхи, правый главный бронх, размерами ~ до 74х50 мм Инфильтративные изменения: не выявлено Интерстициальные изменения: не выявлено Бронхи: без особенностей Плевра: не утолщена Плевральный выпот: …	Исследование проведенона фоне выраженных артефактов. Органы грудной клетки: В корне правого легкого визуализируется солидное образование с лучистыми контурами, размерами примерно до 60х42 мм, образование сужает просвет правого главного бронха до 6 мм, обтурирует просвет нижнедолевого бронха с формированием ателектаза всей нижней доли правого легкого, частично обтурирует среднедолевой бронх с форм…	1 Есть в протоколе	1 Есть в протоколе	1 Есть в протоколе	1 Есть в протоколе	1 Есть патология	4	1 ИИ считает патологией	TP (истинополож. ИИ верно нашел патологию)	чрезмерная зона за счет артефактов	0	0 Нет в протоколе	0 Нет в протоколе	0 Нет в протоколе	0 Нет в протоколе	0 Нет патологии	нет патологии	0 ИИ считает нормой	TN (истиноотриц. ИИ верно не нашел патологии)	текст	0	1 Есть в протоколе	0 Нет в протоколе	0 Нет в протоколе	1 Есть в протоколе	1 Есть патология	2	0 ИИ считает нормой	FN (ложнонегат. ИИ пропустил	за счет артефактов	2	1 Есть в протоколе	1 Есть в протоколе	1 Есть в протоколе	1 Есть в протоколе	1 Есть патология	4	1 ИИ считает патологией	TP (истинополож. ИИ верно нашел патологию)	текст	0	1 Есть в протоколе	1 Есть в протоколе	1 Есть в протоколе	1 Есть в протоколе
sub-S06195-ses-E11172	Определяются участки уплотнения легочной паренхимы в верхней, средней, нижней долях правого легкого и в верхней, нижней долях левого легкого общим объемом менее 7%. Очаговых изменений в лёгких не выявлено. В лёгких определяются участки эмфизематозных изменений менее 6%. В правой плевральной полости определяется выпот объёмом 4 мл и средней плотностью 27 HU. В левой плевральной полости выпота нет.…	Очаговые изменения в паренхиме легких не выявлены. Инфильтративные изменения в паренхиме легких не выявлены. Гиповентиляционные изменения в базальных отделах. Признаки парасептальной эмфиземы. Трахея, главные, долевые и сегментарные бронхи проходимы. Патологического скопления жидкости в плевральных полостях не выявлено. Средостение структурно, не смещено. Медиастинальные лимфатические узлы: не ув…	Субсегментарные ателектазы базальных сегментов с двух сторон. Многочисленные участки парасептальной эмфиземы в легких. Ретикулярные изменения в нижних долях легких. Инфильтративных изменений в легких не выявлено. Главные, долевые, сегментарные бронхи проходимы. Увеличенные внутригрудные лимфатические узлы не определяются. В плевральной полости и в полости перикарда свободная жидкость не определяе…	Пневматизация легких: субсегментарные ателектазы в нижних долях легких Очаговые изменения: не выявлено Инфильтративные изменения: не выявлено Интерстициальные изменения: участки линейного пневмофиброа, центрилобулярные буллы Бронхи: без особенностей Плевра: не утолщена Плевральный выпот: не выявлено Органы средостения: без особенностей Атеросклероз аорты, коронарных артерй Дефектов контрастирован…	Объем легких сохранен, легочные поля симметричные. Парасептально и центролобулярно эмфизематозные изменения. Субсегментарные ателектазы задне-базальных отделов обоих легких. Единичные кальцинаты в легких. Трахея, главные, долевые и сегментарные бронхи проходимы, внутрипросветный секрет не определяется. Скопления жидкости в плевральных полостях не выявлено. Средостение структурно, не смещено, объе…	1 Есть в протоколе	1 Есть в протоколе	1 Есть в протоколе	1 Есть в протоколе	1 Есть патология	3	1 ИИ считает патологией	TP (истинополож. ИИ верно нашел патологию)	сегментированы +артефакты и участки консолидации не сегментированы	0	1 Есть в протоколе	1 Есть в протоколе	1 Есть в протоколе	1 Есть в протоколе	1 Есть патология	2	1 ИИ считает патологией	TP (истинополож. ИИ верно нашел патологию)	недооценка	0	0 Нет в протоколе	0 Нет в протоколе	0 Нет в протоколе	1 Есть в протоколе	0 Нет патологии	2	0 ИИ считает нормой	TN (истиноотриц. ИИ верно не нашел патологии)	текст	0	0 Нет в протоколе	0 Нет в протоколе	0 Нет в протоколе	0 Нет в протоколе	0 Нет патологии	нет патологии	0 ИИ считает нормой	TN (истиноотриц. ИИ верно не нашел патологии)	текст	0	0 Нет в протоколе	0 Нет в протоколе	0 Нет в протоколе	0 Нет в протоколе
sub-S06248-ses-E11255	Определяются участки уплотнения легочной паренхимы в верхней, средней, нижней долях правого легкого и в верхней, нижней долях левого легкого общим объемом менее 7%. В обоих лёгких выявляются узлы до 17x12мм (средний размер 15мм по Fleischner), объёмом до 1349мм3. Признаки эмфиземы не определяются. В левой плевральной полости определяется выпот объёмом 3 мл и средней плотностью 8 HU. В правой плев…	Очаговые изменения: в паренхиме средней доли справа и нижних долей легких множественные солидные очаги до 12 мм, местами сгруппированные, единичные субплевральные очаги в верхних долях. Инфильтративные изменения в паренхиме легких не выявлены. Трахея, главные, долевые и сегментарные бронхи проходимы. Патологического скопления жидкости в плевральных полостях не выявлено. Средостение структурно, не…	В средней и нижних долях легких с двух сторон участки уплотнения по типу консолидации. Главные, долевые, сегментарные бронхи проходимы. Увеличенные внутригрудные лимфатические узлы не определяются. В плевральной полости и в полости перикарда свободная жидкость не определяется. Подмышечные, подключичные лимфатические узлы не увеличены. Аорта не расширена. Ствол легочной артерии не расширен. Костны…	Пневматизация легких: расправлены Очаговые изменения: не выявлено Инфильтративные изменения: в S5,10 правого легкого и в S6,10 левого легкого определяются перибронхиальные очаги консолидации паренхимы Интерстициальные изменения: участки линейного пневмофиброза в субплевральных отделах Бронхи: без особенностей Плевра: не утолщена Плевральный выпот: не выявлено Органы средостения: без особенностей …	Органы грудной клетки: Объем легких сохранен, легочные поля симметричные. В паренхиме легких в S4/5 справа и в нижних отделах обоих легких перибронхиальные солидные очаги с неровными контурами, размерами до в S10 субплеврально до 16х11 мм, в S9 справа до 17х11 мм. Инфильтративных изменений не выявлено. Трахея, главные, долевые и сегментарные бронхи проходимы, внутрипросветный секрет не определяет…	0 Нет в протоколе	1 Есть в протоколе	0 Нет в протоколе	1 Есть в протоколе	1 Есть патология	4	1 ИИ считает патологией	TP (истинополож. ИИ верно нашел патологию)	текст 73	0	0 Нет в протоколе	0 Нет в протоколе	0 Нет в протоколе	0 Нет в протоколе	0 Нет патологии	нет патологии	0 ИИ считает нормой	TN (истиноотриц. ИИ верно не нашел патологии)	текст	0	1 Есть в протоколе	0 Нет в протоколе	1 Есть в протоколе	0 Нет в протоколе	1 Есть патология	4	1 ИИ считает патологией	TP (истинополож. ИИ верно нашел патологию)	текст	0	0 Нет в протоколе	0 Нет в протоколе	0 Нет в протоколе	0 Нет в протоколе	0 Нет патологии	нет патологии	0 ИИ считает нормой	TN (истиноотриц. ИИ верно не нашел патологии)	текст	0	0 Нет в протоколе	0 Нет в протоколе	0 Нет в протоколе	0 Нет в протоколе
sub-S06250-ses-E12476	Определяются участки уплотнения легочной паренхимы в верхней, средней, нижней долях правого легкого и в верхней, нижней долях левого легкого общим объемом более 7%. Очаговых изменений в лёгких не выявлено. Признаки эмфиземы не определяются. В обеих плевральных полостях определяется выпот, справа: объёмом 29 мл и средней плотностью 51 HU, слева: объёмом 34 мл и средней плотностью 39 HU. Нисходящий…	Легкие расправлены не полностью ввиду неполного вдоха. На этом фоне в язычковых сегментах слева и нижних долях легких участки по типу «матового стекла» - дифференцировать между воспалительным и гиповентиляционым генезом . Трахея, главные, долевые и сегментарные бронхи проходимы. Патологического скопления жидкости в плевральных полостях не выявлено. Средостение структурно, не смещено. Медиастиналь…	Артефакты от дыхательных движений. Единичные очаги уплотнения в S4/S5 левого легкого по типу «матового стекла». Инфильтративных изменений в легких не выявлено. Субсегментарные ателектазы базальных сегментов легких. Минимальный двусторонний плевральный выпот. Главные, долевые, сегментарные бронхи проходимы. Увеличенные внутригрудные лимфатические узлы не определяются. В полости перикарда свободная…	Пневматизация легких: расправлены Очаговые изменения: на фоне дыхательных артефактов не выявлено Инфильтративные изменения: на фоне дыхательных артефактов не выявлено Интерстициальные изменения: на фоне дыхательных артефактов не выявлено Бронхи: без особенностей Плевра: не утолщена Плевральный выпот: следовое количество с двух сторон, толщиной до 6 мм Органы средостения: без особенностей Сердце у…	Органы грудной клетки: Исследование проведено на фоне дыхательных артефактов. Объем легких сохранен, легочные поля симметричные. В S3 левого легкого участок уплотнения по типу «матового стекла» в сочетании с участками ретикулярных изменений. Субсегментарные ателектазы задне -базальных отделов легких. В плевральных полостях следовое количество жидкости. Трахея, главные, долевые и сегментарные брон…	1 Есть в протоколе	1 Есть в протоколе	0 Нет в протоколе	1 Есть в протоколе	1 Есть патология	4	1 ИИ считает патологией	TP (истинополож. ИИ верно нашел патологию)	сегментирован больший объем за счет артефактов	0	0 Нет в протоколе	0 Нет в протоколе	0 Нет в протоколе	0 Нет в протоколе	0 Нет патологии	нет патологии	0 ИИ считает нормой	TN (истиноотриц. ИИ верно не нашел патологии)	текст	0	0 Нет в протоколе	0 Нет в протоколе	0 Нет в протоколе	0 Нет в протоколе	0 Нет патологии	нет патологии	0 ИИ считает нормой	TN (истиноотриц. ИИ верно не нашел патологии)	текст	0	0 Нет в протоколе	0 Нет в протоколе	0 Нет в протоколе	0 Нет в протоколе	0 Нет патологии	нет патологии	0 ИИ считает нормой	TN (истиноотриц. ИИ верно не нашел патологии)	текст	0	0 Нет в протоколе	1 Есть в протоколе	1 Есть в протоколе	1 Есть в протоколе
sub-S06274-ses-E51328	Определяются участки уплотнения легочной паренхимы в верхней, средней, нижней долях правого легкого и в верхней, нижней долях левого легкого общим объемом менее 7%. Очаговых изменений в лёгких не выявлено. В лёгких определяются участки эмфизематозных изменений менее 6%. В плевральных полостях выпота нет. Аорта на исследуемом уровне не расширена. Лёгочный ствол расширен до 30 мм. Лёгочно- аортальн…	Свежие очаговые и инфильтративные изменения в паренхиме легких не выявлены. В периферических отделах легких утолщение интерстиция с участками по типу «матового стекла», в верхушках с участками по типу «сотового легкого». Трахея, главные, долевые и сегментарные бронхи проходимы. Патологического скопления жидкости в плевральных полостях не выявлено. Средостение структурно, не смещено. Медиастинальн…	В субплевральных отделах обоих легких многочисленные участки утолщенного междолькового интерстиция. Инфильтративных изменений в легких не выявлено. Главные, долевые, сегментарные бронхи проходимы. Увеличенные внутригрудные лимфатические узлы не определяются. Многочисленные 2,4,5,7 групп размером до 7мм по КО. В плевральной полости и в полости перикарда свободная жидкость не определяется. Подмышеч…	Пневматизация легких: расправлены Очаговые изменения: не выявлено Инфильтративные изменения: не выявлено Интерстициальные изменения: в субплевральных отделах участки линейного и сетчатого пневмофиброза Бронхи: без особенностей Плевра: не утолщена Плевральный выпот: не выявлено Органы средостения: без особенностей Сердце увеличено в размерах. Атеросклероз аорты, коронарных артерий. Дефектов контра…	Органы грудной клетки: Объем легких сохранен, легочные поля симметричные. Диффузно ретикулярные изменения,3 преимущественно в периферических отделах легких. Очаговых и «свежих» инфильтративных изменений не выявлено. Трахея, главные, долевые и сегментарные бронхи проходимы, внутрипросветный секрет не определяется. Скопления жидкости в плевральных полостях не выявлено. Средостение структурно, не см…	1 Есть в протоколе	1 Есть в протоколе	1 Есть в протоколе	1 Есть в протоколе	1 Есть патология	4	1 ИИ считает патологией	TP (истинополож. ИИ верно нашел патологию)	текст 75	0	0 Нет в протоколе	0 Нет в протоколе	0 Нет в протоколе	0 Нет в протоколе	0 Нет патологии	нет патологии	0 ИИ считает нормой	TN (истиноотриц. ИИ верно не нашел патологии)	текст	0	0 Нет в протоколе	0 Нет в протоколе	0 Нет в протоколе	0 Нет в протоколе	0 Нет патологии	нет патологии	0 ИИ считает нормой	TN (истиноотриц. ИИ верно не нашел патологии)	текст	0	0 Нет в протоколе	0 Нет в протоколе	0 Нет в протоколе	0 Нет в протоколе	0 Нет патологии	нет патологии	0 ИИ считает нормой	TN (истиноотриц. ИИ верно не нашел патологии)	текст	0	0 Нет в протоколе	0 Нет в протоколе	0 Нет в протоколе	0 Нет в протоколе
sub-S06300-ses-E14109	Определяются участки уплотнения легочной паренхимы в нижней доле правого легкого общим объемом менее 7%. В правом лёгком выявляется образование 60x34мм (средний размер 47мм по Fleischner), объёмом 62180мм3. В лёгких определяются участки эмфизематозных изменений менее 6%. В плевральных полостях выпота нет. Восходящий отдел аорты расширен до 44 мм (дилатация), нисходящий отдел грудной аорты расшире…	В нижней доле правого легкого перибронхиальный конгломерат протяженностью около 60 мм, просветы бронхов В7-В10 не прослеживаются, сливается с лимфоузлами 10-12 R. Увеличенные лимфоузлы сдавливают среднедолевой бронх. В нижней доле правого легкого участки консолидации паренхимы. Единичные эмфизематозные буллы до 16 мм. Трахея, главные, долевые и сегментарные бронхи проходимы. Патологического скопл…	В S10 правого легкого визуализируется зона консолидации размером 61х42х53мм. На этом фоне отмечается содержимое в просвете нижнедолевого и сегментарных бронхов правого легкого. Многочисленные увеличенные лимфатические узлы средостения 2R. 4R. 7 10R групп размером до 29мм по КО. Очаговых и инфильтративных изменений в легких не выявлено. Главные, долевые, сегментарные бронхи проходимы. В плеврально…	Пневматизация легких: сегментарные и субсегментарные ателектазы в нижней доли правого легкого Очаговые изменения: просветы бронхов S9,10 правого легкого выполнены солидным образованием, окклюзирующее просвет Инфильтративные изменения: вокруг бронхов S9,10 справа отмечаются перибронхиальные очаги консолидации паренхиме Интерстициальные изменения: не выявлено Бронхи: без особенностей Плевра: не уто…	Органы грудной клетки: В прикорневых отделах правого легкого определяется мягкотканное образование суживающее просвет апикального бронха, образование выполняет B9, B10, субсегментарные бронхи, с формированием ателектаза S9/10 правого легкого. Трахея, главные, долевые и левые сегментарные бронхи проходимы, внутрипросветный секрет не определяется. Скопления жидкости в плевральных полостях не выявле…	1 Есть в протоколе	1 Есть в протоколе	1 Есть в протоколе	1 Есть в протоколе	1 Есть патология	4	1 ИИ считает патологией	TP (истинополож. ИИ верно нашел патологию)	текст 76	0	0 Нет в протоколе	0 Нет в протоколе	0 Нет в протоколе	0 Нет в протоколе	1 Есть патология	2	1 ИИ считает патологией	TP (истинополож. ИИ верно нашел патологию)	текст	0	1 Есть в протоколе	1 Есть в протоколе	1 Есть в протоколе	1 Есть в протоколе	1 Есть патология	4	1 ИИ считает патологией	TP (истинополож. ИИ верно нашел патологию)	текст	0	1 Есть в протоколе	1 Есть в протоколе	1 Есть в протоколе	1 Есть в протоколе	1 Есть патология	4	1 ИИ считает патологией	TP (истинополож. ИИ верно нашел патологию)	сегментированы не все ВГЛУ	0	0 Нет в протоколе	0 Нет в протоколе	0 Нет в протоколе	0 Нет в протоколе
sub-S06315-ses-E50786	Определяются участки уплотнения легочной паренхимы в верхней, средней долях правого легкого и в верхней, нижней долях левого легкого общим объемом менее 7%. Очаговых изменений в лёгких не выявлено. Признаки эмфиземы не определяются. В плевральных полостях выпота нет. Аорта на исследуемом уровне не расширена. Легочный ствол не расширен (до 21 мм). Лёгочно- аортальный индекс - 0.618. Определяется к…	На фоне тяжистого пневмофиброза, более выраженного слева, свежие очаговые и инфильтративные изменения в паренхиме легких не выявлены. Трахея, главные, долевые и сегментарные бронхи проходимы. Патологического скопления жидкости в плевральных полостях не выявлено. Листки плевры слева утолщены на всем протяжении до 4 мм. Средостение структурно, нерезко смещено влево. Медиастинальные лимфатические уз…	В субплевральных отделах верхних долей легких единичные паренхиматозные тяжи. Очаговых и инфильтративных изменений в легких не выявлено. Главные, долевые, сегментарные бронхи проходимы. Увеличенные внутригрудные лимфатические узлы не определяются. В плевральной полости и в полости перикарда свободная жидкость не определяется. Подмышечные, подключичные лимфатические узлы не увеличены. Аорта не рас…	Пневматизация легких: расправлены Очаговые изменения: не выявлено Инфильтративные изменения: не выявлено Интерстициальные изменения: участки линейного пневмофиброза в левом легком Бронхи: без особенностей Плевра: не утолщена Плевральный выпот: не выявлено Органы средостения: без особенностей Атеросклероз аорты, коронарных артерий Дефектов контрастирования в просвете легочной артерии и ее ветвей н…	Органы грудной клетки: Левое легкое уменьшено в размерах за счет множественных фиброзных тяжей. Правое легкое расправлено. На этом фоне в паренхиме очаговых и инфильтративных изменений не выявлено. Трахея, главные, долевые и сегментарные бронхи проходимы, внутрипросветный секрет не определяется. Скопления жидкости в плевральных полостях не выявлено. Средостение структурно, не смещено, объемных об…	1 Есть в протоколе	1 Есть в протоколе	1 Есть в протоколе	1 Есть в протоколе	1 Есть патология	2	1 ИИ считает патологией	TP (истинополож. ИИ верно нашел патологию)	текст 77	0	0 Нет в протоколе	0 Нет в протоколе	0 Нет в протоколе	0 Нет в протоколе	0 Нет патологии	нет патологии	0 ИИ считает нормой	TN (истиноотриц. ИИ верно не нашел патологии)	текст	0	0 Нет в протоколе	0 Нет в протоколе	0 Нет в протоколе	0 Нет в протоколе	0 Нет патологии	нет патологии	0 ИИ считает нормой	TN (истиноотриц. ИИ верно не нашел патологии)	текст	0	0 Нет в протоколе	0 Нет в протоколе	0 Нет в протоколе	0 Нет в протоколе	0 Нет патологии	нет патологии	0 ИИ считает нормой	TN (истиноотриц. ИИ верно не нашел патологии)	текст	0	0 Нет в протоколе	0 Нет в протоколе	0 Нет в протоколе	0 Нет в протоколе
sub-S06354-ses-E12247	Определяются участки уплотнения легочной паренхимы в верхней, средней, нижней долях правого легкого и в верхней, нижней долях левого легкого общим объемом менее 7%. В обоих лёгких выявляются узлы и образования до 108x62мм (средний размер 85мм по Fleischner), объёмом до 327414мм3. В лёгких определяются участки эмфизематозных изменений менее 6%. Определяются единичные буллы: 7х5 и 6х5 мм. В обеих п…	В верхней доле правого легкого массивный опухолевый конгломерат 96х94 мм, сужает субсегментарные бронхи В1-3, инфильтрирует костальную плевру в передних отделах, парамедиастинальную и междолевую плевру с распространением на среднюю долю. Перибронхиально распространяется вдоль верхнедолевого бронха (сдавлен до щелевидного) на клетчатку корня легкого, сливается с бронхопульмоальными лимфоузлами. В …	В прикорневых отделах S1-S3 правого легкого визуализируется объемное образование, сливающееся с корневыми лимфатическими узлами с гетерогенным накоплением КП размером около 115х62х121мм с перифокальной зоной уплотнения по типу матового стекла. Просвет верхнедолевого и сегментарных бронхов муфтоообразно сужен. Солидный очаг в субплевральных отделах S9 правого легкого размером до 17мм. Многочисленн…	Очаговые изменения: в верхней доле правого легкого солидное образование размерами до 87х77 мм с инвазией в бронхи и формированием субтотального ателектаза верхней доле Инфильтративные изменения: параканкрозная пневмония в S3 правого легкого Интерстициальные изменения: не выявлено Бронхи: без особенностей Плевра: не утолщена Плевральный выпот: справа толщиной слоя до 68 мм, слева до 12 мм Органы с…	В передних отделах верхней доли левого легкого определяется солидное образование неоднородной структуры размерами до 99х56 мм, отмечается сужение верхнедолевого бронха и правого главного бронха. Перифокально определяются участки консолидации и неравномерного уплотнения по типу «матового стекла» В левой легком немногочисленные очаги до 9 мм. В S9 правого легкого субплевральный очаг размерами до 15…	1 Есть в протоколе	1 Есть в протоколе	1 Есть в протоколе	1 Есть в протоколе	1 Есть патология	4	1 ИИ считает патологией	TP (истинополож. ИИ верно нашел патологию)	текст 78	0	0 Нет в протоколе	0 Нет в протоколе	0 Нет в протоколе	0 Нет в протоколе	0 Нет патологии	2	1 ИИ считает патологией	TP (истинополож. ИИ верно нашел патологию)	текст	0	1 Есть в протоколе	1 Есть в протоколе	1 Есть в протоколе	1 Есть в протоколе	1 Есть патология	4	1 ИИ считает патологией	TP (истинополож. ИИ верно нашел патологию)	текст	0	1 Есть в протоколе	1 Есть в протоколе	1 Есть в протоколе	1 Есть в протоколе	1 Есть патология	4	1 ИИ считает патологией	TP (истинополож. ИИ верно нашел патологию)	сегментированы не все ВГЛУ	0	1 Есть в протоколе	1 Есть в протоколе	1 Есть в протоколе	1 Есть в протоколе
sub-S06367-ses-E12683	Определяются участки уплотнения легочной паренхимы в верхней, средней, нижней долях правого легкого и в верхней, нижней долях левого легкого общим объемом более 7%. Очаговых изменений в лёгких не выявлено. Признаки эмфиземы не определяются. В обеих плевральных полостях определяется выпот, справа: объёмом 681 мл и средней плотностью 5 HU, слева: объёмом 54 мл и средней плотностью 0 HU. Аорта на ис…	Пневматизация паренхимы неравномерная за счет участков уплотнения по типу «матового стекла» на фоне утолщения интерстция, более выражено справа. Перибронхиально в нижней доле правого легкого участки консолидации паренхимы, просветы субсегментарных бронхов заполнены содержимым. Трахея, главные, долевые и сегментарные бронхи проходимы. Двусторонний плевральный выпот, толщина слоя справа до 46 мм, с…	Двусторонний плевральный выпот: справа до 50мм, слева до 11мм. Участки утолщенного междолькового и внутридолькового интерстиция в обоих легких. Диффузное утолщение стенок бронхов нижней доли правого легкого на фоне небольшого количества содержимого в просвете. Главные, долевые, сегментарные бронхи проходимы. Увеличенные внутригрудные лимфатические узлы 2,3,4 групп размером до 20мм по КО . В плевр…	Пневматизация легких: расправлены Очаговые изменения: не выявлено Инфильтративные изменения: не выявлено Интерстициальные изменения: не выявлено Бронхи: без особенностей Плевра: не утолщена Плевральный выпот: справа толщиной слоя до 46 мм, слева до 8 мм Органы средостения: без особенностей Сердце увеличено в размерах. Атеросклероз аорты, коронарных артерий Медиастинальные лимфатические узлы: увел…	Органы грудной клетки: Объем легких уменьшен, больше справа за счет скопления свободной жидкости в правой плевральной полости толщиной слоя до 45мм, слева до 10мм. На фоне утолщения междолького интерстиция, преимущественно справа, отмечаетсямазоичная пневмотизация легочной ткани. Очаговых изменений на фоне вышеописанных изменений не выявлено. Трахея, главные, долевые и сегментарные бронхи проходи…	1 Есть в протоколе	1 Есть в протоколе	0 Нет в протоколе	1 Есть в протоколе	1 Есть патология	4	1 ИИ считает патологией	TP (истинополож. ИИ верно нашел патологию)	текст 79	0	0 Нет в протоколе	0 Нет в протоколе	0 Нет в протоколе	0 Нет в протоколе	0 Нет патологии	нет патологии	0 ИИ считает нормой	TN (истиноотриц. ИИ верно не нашел патологии)	текст	0	0 Нет в протоколе	0 Нет в протоколе	0 Нет в протоколе	0 Нет в протоколе	0 Нет патологии	нет патологии	0 ИИ считает нормой	TN (истиноотриц. ИИ верно не нашел патологии)	текст	0	1 Есть в протоколе	1 Есть в протоколе	1 Есть в протоколе	1 Есть в протоколе	1 Есть патология	4	1 ИИ считает патологией	TP (истинополож. ИИ верно нашел патологию)	текст	0	1 Есть в протоколе	1 Есть в протоколе	1 Есть в протоколе	1 Есть в протоколе
sub-S06402-ses-E12317	Определяются участки уплотнения легочной паренхимы в верхней, средней, нижней долях правого легкого и в верхней, нижней долях левого легкого общим объемом менее 7%. Очаговых изменений в лёгких не выявлено. В лёгких определяются участки эмфизематозных изменений менее 6%. В обеих плевральных полостях определяется выпот, справа: объёмом 897 мл и средней плотностью 6 HU, слева: объёмом 564 мл и средн…	В правой плевральной полости свободный газ толщиной слоя до 8 мм. Двусторонний плевральный выпот, толщина слоя справа до 41 мм, слева до 31 мм. Листки плевры с обеих сторон утолщены до 7 мм. Очаговые изменения в паренхиме легких не выявлены. Инфильтративные изменения в паренхиме легких не выявлены. Трахея, главные, долевые и сегментарные бронхи проходимы. Средостение структурно, не смещено. Медиа…	Двусторонний плевральный выпот: справа до 56мм, слева до 34мм с признаками осумкования. Отмечается неравномерное узловое утолщение костальной плевры с двух сторон. В апикальных отделах правой плевральной полости небольшое количество свободного воздуха. Субсегментарные ателектазы обоих легких. Очаговых и инфильтративных изменений в легких не выявлено. Главные, долевые, сегментарные бронхи проходим…	Пневматизация легких: расправлены Очаговые изменения: не выявлено Инфильтративные изменения: не выявлено Интерстициальные изменения: участки линейного пневмофиброза Бронхи: без особенностей Плевра: не утолщена Плевральный выпот: осумкованный, справа до 33 мм, слева до 31 мм Отмечается небольшое количество газа в правой плевральной полости Органы средостения: без особенностей Сердце увеличено в ра…	Органы грудной клетки: Объем легких сохранен, легочные поля симметричные. Бронхи S1/2 слева тракционно расширены до 6 мм. Отмечается утолщение междолькового интерстиция. В паренхиме обоих легких фиброзные изменения. В обоих легких мелкие очаги до 2 мм, фиброзного характера. Субсегментарные ателектазы задне-базальных отделов легких. В правой плевральной полости газ, апикально толщиной до 17 мм, на…	0 Нет в протоколе	1 Есть в протоколе	1 Есть в протоколе	1 Есть в протоколе	1 Есть патология	2	1 ИИ считает патологией	TP (истинополож. ИИ верно нашел патологию)	текст 81	0	0 Нет в протоколе	0 Нет в протоколе	0 Нет в протоколе	0 Нет в протоколе	0 Нет патологии	2	1 ИИ считает патологией	TP (истинополож. ИИ верно нашел патологию)	текст	0	0 Нет в протоколе	0 Нет в протоколе	0 Нет в протоколе	0 Нет в протоколе	0 Нет патологии	нет патологии	0 ИИ считает нормой	TN (истиноотриц. ИИ верно не нашел патологии)	текст	0	1 Есть в протоколе	1 Есть в протоколе	1 Есть в протоколе	1 Есть в протоколе	1 Есть патология	3	1 ИИ считает патологией	TP (истинополож. ИИ верно нашел патологию)	текст	0	1 Есть в протоколе	1 Есть в протоколе	1 Есть в протоколе	1 Есть в протоколе
sub-S06425-ses-E11866	Определяются участки уплотнения легочной паренхимы в верхней, средней, нижней долях правого легкого и в нижней доле левого легкого общим объемом менее 7%. Очаговых изменений в лёгких не выявлено. Признаки эмфиземы не определяются. В обеих плевральных полостях определяется выпот, справа: объёмом 3 мл и средней плотностью 12 HU, слева: объёмом 5 мл и средней плотностью 18 HU. Аорта на исследуемом у…	Очаговые изменения в паренхиме легких не выявлены. Инфильтративные изменения в паренхиме легких не выявлены. В S2,3 правого легкого участки тяжистого фиброза с цилиндрическими бронхоэктазами, буллой 19 мм. Трахея, главные, долевые и сегментарные бронхи проходимы. Патологического скопления жидкости в плевральных полостях не выявлено. Средостение структурно, не смещено. Медиастинальные лимфатически…	Очаговых и инфильтративных изменений в легких не выявлено. Единичные бронхоэктазы в верхней доле правого легкого. Главные, долевые, сегментарные бронхи проходимы, в просвете субсегментарных бронхов нижней доли правого легкого небольшое количество содержимого в просвете. Увеличенные внутригрудные лимфатические узлы не определяются. В плевральной полости и в полости перикарда свободная жидкость не …	Пневматизация легких: расправлены Очаговые изменения: не выявлено Инфильтративные изменения: не выявлено Интерстициальные изменения: участки линейного пнвемофиброза Бронхи: тракционные бронхоэктазы B2 справа Плевра: не утолщена Плевральный выпот: не выявлено Органы средостения: без особенностей Атеросклероз аорты, коронарных артерий Дефектов контрастирования в просвете легочной артерии и ее ветве…	Органы грудной клетки: Объем легких сохранен, легочные поля симметричные. В верхней доле правого легкого тракционно расширенные бронхи. Паренхиматозные тяжи в нижних отделах легких. «Свежих» очаговых и инфильтративных изменений не выявлено. Трахея, главные, долевые и сегментарные бронхи проходимы, внутрипросветный секрет не определяется. Скопления жидкости в плевральных полостях не выявлено. Сред…	1 Есть в протоколе	0 Нет в протоколе	1 Есть в протоколе	1 Есть в протоколе	1 Есть патология	2	1 ИИ считает патологией	TP (истинополож. ИИ верно нашел патологию)	текст 82	0	0 Нет в протоколе	0 Нет в протоколе	0 Нет в протоколе	0 Нет в протоколе	0 Нет патологии	2	0 ИИ считает нормой	TN (истиноотриц. ИИ верно не нашел патологии)	текст	0	0 Нет в протоколе	0 Нет в протоколе	0 Нет в протоколе	0 Нет в протоколе	0 Нет патологии	нет патологии	0 ИИ считает нормой	TN (истиноотриц. ИИ верно не нашел патологии)	текст	0	0 Нет в протоколе	0 Нет в протоколе	0 Нет в протоколе	0 Нет в протоколе	0 Нет патологии	нет патологии	0 ИИ считает нормой	TN (истиноотриц. ИИ верно не нашел патологии)	текст	0	0 Нет в протоколе	0 Нет в протоколе	0 Нет в протоколе	0 Нет в протоколе
sub-S06492-ses-E13510	Определяются участки уплотнения легочной паренхимы в верхней, средней, нижней долях правого легкого общим объемом менее 7%. Очаговых изменений в лёгких не выявлено. В лёгких определяются признаки эмфиземы. Процент поражения правого лёгкого 18%, левого лёгкого 12%, обоих лёгких 15%. В правой плевральной полости определяется выпот объёмом 658 мл и средней плотностью 11 HU. В левой плевральной полос…	В правой плевральной полости свободный выпот толщиной слоя до 45 мм. Компрессионный ателектаз S8-10 правого легкого. Очаговые изменения в паренхиме легких не выявлены. Инфильтративные изменения в паренхиме легких не выявлены. Буллезная эмфизема легких. Трахея, главные, долевые и сегментарные бронхи проходимы. В нижнедолевом справа содержимое. Средостение структурно, не смещено. Медиастинальные ли…	ОПИСАНИЕ: Компрессионный субателектаз нижней доли правого легкого. Участки центрилобулярной и панлобулярной эмфиземы легких. Выпот в правой плевральной полости до 42мм. Очаговых и инфильтративных изменений в легких не выявлено. Главные, долевые, сегментарные бронхи проходимы. Увеличенные внутригрудные лимфатические узлы не определяются. В полости перикарда свободная жидкость не определяется. Подм…	Пневматизация легких: компрессионный ателектаз нижней доли правого легкого Очаговые изменения: не выявлено Инфильтративные изменения: не выявлено Интерстициальные изменения: центрилобулярные и парасептальные буллы Бронхи: без особенностей Плевра: не утолщена Плевральный выпот: справа толщиной слоя до 44 мм Органы средостения: без особенностей Атеросклероз аорты, коронарных артерий Дефектов контра…	Органы грудной клетки: Пневматизация легких сохранена. Диффузно определяются эмфизематозные изменения обоих легких. Нижняя доля правого легкого компримирована, на этом фоне в S6 правого легкого участки неравномерного уплотнения. В просвете правой плевральной полости жидкость толщиной слоя до 42 мм, в левой плевральной полости жидкость не определяется. Трахея, главные, долевые и сегментарные бронх…	1 Есть в протоколе	1 Есть в протоколе	1 Есть в протоколе	1 Есть в протоколе	1 Есть патология	3	1 ИИ считает патологией	TP (истинополож. ИИ верно нашел патологию)	текст 83	0	1 Есть в протоколе	1 Есть в протоколе	1 Есть в протоколе	1 Есть в протоколе	1 Есть патология	2	1 ИИ считает патологией	TP (истинополож. ИИ верно нашел патологию)	текст	0	0 Нет в протоколе	0 Нет в протоколе	0 Нет в протоколе	0 Нет в протоколе	0 Нет патологии	нет патологии	0 ИИ считает нормой	TN (истиноотриц. ИИ верно не нашел патологии)	текст	0	0 Нет в протоколе	0 Нет в протоколе	0 Нет в протоколе	0 Нет в протоколе	0 Нет патологии	нет патологии	0 ИИ считает нормой	TN (истиноотриц. ИИ верно не нашел патологии)	текст	0	1 Есть в протоколе	1 Есть в протоколе	1 Есть в протоколе	1 Есть в протоколе
sub-S06492-ses-E59547	Участков уплотнения легочной паренхимы не выявлено. Очаговых изменений в лёгких не выявлено. В лёгких определяются признаки эмфиземы. Процент поражения правого лёгкого 7%, левого лёгкого 8%, обоих лёгких 8%. В плевральных полостях выпота нет. Супраренальный отдел аорты расширен до 26 мм (дилатация). Другие отделы аорты на исследуемом уровне не расширены. Легочный ствол не расширен (до 23 мм). Лёг…	Очаговые изменения в паренхиме легких не выявлены. Инфильтративные изменения в паренхиме легких не выявлены. Признаки буллезной эмфиземы. Трахея, главные, долевые и сегментарные бронхи проходимы. Патологического скопления жидкости в плевральных полостях не выявлено. Средостение структурно, не смещено. Медиастинальные лимфатические узлы: не увеличены. Над- и подключичные, подмышечные лимфатические…	Очаговых и инфильтративных изменений в легких не выявлено. Главные, долевые, сегментарные бронхи проходимы. Увеличенные внутригрудные лимфатические узлы не определяются. В плевральной полости и в полости перикарда свободная жидкость не определяется. Подмышечные, подключичные лимфатические узлы не увеличены. Аорта не расширена. Ствол легочной артерии не расширен. A.lusoria. Костных деструктивных и…	Пневматизация легких: расправлены Очаговые изменения: не выявлено Инфильтративные изменения: не выявлено Интерстициальные изменения: центрилобулярные буллы Бронхи: без особенностей Плевра: не утолщена Плевральный выпот: не выявлено Органы средостения: без особенностей Атеросклероз аорты, коронарных артерий Дефектов контрастирования в просвете легочной артерии и ее ветвей не выявлено Медиастинальн…	Органы грудной клетки: Объем легких сохранен, легочные поля симметричные. В паренхиме легких немногочисленные очаги до 2-3 мм. Инфильтративных изменений не выявлено. Диффузно эмфизематозные изменения в легких. Трахея, главные, долевые и сегментарные бронхи проходимы, внутрипросветный секрет не определяется. Скопления жидкости в плевральных полостях не выявлено. Средостение структурно, не смещено,…	0 Нет в протоколе	0 Нет в протоколе	0 Нет в протоколе	0 Нет в протоколе	0 Нет патологии	нет патологии	0 ИИ считает нормой	TN (истиноотриц. ИИ верно не нашел патологии)	текст 84	0	1 Есть в протоколе	1 Есть в протоколе	1 Есть в протоколе	1 Есть в протоколе	1 Есть патология	2	1 ИИ считает патологией	TP (истинополож. ИИ верно нашел патологию)	текст	0	0 Нет в протоколе	0 Нет в протоколе	0 Нет в протоколе	0 Нет в протоколе	0 Нет патологии	нет патологии	0 ИИ считает нормой	TN (истиноотриц. ИИ верно не нашел патологии)	текст	0	0 Нет в протоколе	0 Нет в протоколе	0 Нет в протоколе	0 Нет в протоколе	0 Нет патологии	нет патологии	0 ИИ считает нормой	TN (истиноотриц. ИИ верно не нашел патологии)	текст	0	0 Нет в протоколе	0 Нет в протоколе	0 Нет в протоколе	0 Нет в протоколе
sub-S06556-ses-E11707	Определяются участки уплотнения легочной паренхимы в верхней, нижней долях правого легкого и в верхней, нижней долях левого легкого общим объемом менее 7%. Очаговых изменений в лёгких не выявлено. В лёгких определяются участки эмфизематозных изменений менее 6%. Определяется булла: 9х9 мм. В плевральных полостях выпота нет. Аорта на исследуемом уровне не расширена. Лёгочный ствол расширен до 33 мм…	Очаговые изменения: в паренхиме легких единичные солидные очаги округлой и неправильной формы до 4 мм. Инфильтративные изменения в паренхиме легких не выявлены. Трахея, главные, долевые и сегментарные бронхи проходимы. Патологического скопления жидкости в плевральных полостях не выявлено. Средостение структурно, не смещено. Медиастинальные лимфатические узлы: не увеличены. Над- и подключичные, по…	Мелкие кальцинированные очаги в субплевральных отделах средней доли. Инфильтративных изменений в легких не выявлено. Главные, долевые, сегментарные бронхи проходимы. Увеличенные внутригрудные лимфатические узлы не определяются. В плевральной полости и в полости перикарда свободная жидкость не определяется. Подмышечные, подключичные лимфатические узлы не увеличены. Аорта не расширена. Ствол легочн…	Пневматизация легких: расправлены Очаговые изменения: не выявлено Инфильтративные изменения: не выявлено Интерстициальные изменения: участки линейного пневмофиброза Бронхи: без особенностей Плевра: не утолщена Плевральный выпот: не выявлено Органы средостения: без особенностей Сердце увеличено в размерах. Атеросклероз аорты, коронарных артерий Медиастинальные и аксиллярные лимфатические узлы: еди…	Органы грудной клетки: Исследование проведено без внутривенного контрастирования. Объем легких сохранен, легочные поля симметричные. В паренхиме легких немногочисленные очаги до 4 мм (S6 слева). Инфильтративных изменений не выявлено. Трахея, главные, долевые и сегментарные бронхи проходимы, внутрипросветный секрет не определяется. Скопления жидкости в плевральных полостях не выявлено. Средостение…	0 Нет в протоколе	0 Нет в протоколе	0 Нет в протоколе	0 Нет в протоколе	0 Нет патологии	нет патологии	1 ИИ считает патологией	FP (ложнополож. ИИ нашел лишнюю)	текст 85	2	0 Нет в протоколе	0 Нет в протоколе	0 Нет в протоколе	0 Нет в протоколе	1 Есть патология	2	1 ИИ считает патологией	TP (истинополож. ИИ верно нашел патологию)	текст	0	1 Есть в протоколе	0 Нет в протоколе	0 Нет в протоколе	1 Есть в протоколе	1 Есть патология	2	0 ИИ считает нормой	FN (ложнонегат. ИИ пропустил	текст	2	0 Нет в протоколе	0 Нет в протоколе	0 Нет в протоколе	0 Нет в протоколе	0 Нет патологии	нет патологии	0 ИИ считает нормой	TN (истиноотриц. ИИ верно не нашел патологии)	текст	0	0 Нет в протоколе	0 Нет в протоколе	0 Нет в протоколе	0 Нет в протоколе
sub-S06651-ses-E11863	Определяются участки уплотнения легочной паренхимы в верхней, средней, нижней долях правого легкого и в верхней, нижней долях левого легкого общим объемом менее 7%. В обоих лёгких выявляются узлы до 17x12мм (средний размер 15мм по Fleischner), объёмом до 1349мм3. Признаки эмфиземы не определяются. В левой плевральной полости определяется выпот объёмом 3 мл и средней плотностью 8 HU. В правой плев…	Очаговые изменения в паренхиме легких не выявлены. Инфильтративные изменения в паренхиме легких не выявлены. Трахея, главные, долевые и сегментарные бронхи проходимы. Патологического скопления жидкости в плевральных полостях не выявлено. Средостение структурно, не смещено. Медиастинальные лимфатические узлы: не увеличены. Над- и подключичные, подмышечные лимфатические узлы: не увеличены. Сердце р…	Артефакты от дыхательных движений. Единичные мелкие очаги в верхней доле левого легкого, вероятно, поствоспалительного характера. Инфильтративных изменений в легких не выявлено. Главные, долевые, сегментарные бронхи проходимы. Увеличенные внутригрудные лимфатические узлы не определяются. В плевральной полости и в полости перикарда свободная жидкость не определяется. Подмышечные, подключичные лимф…	Пневматизация легких: расправлены Очаговые изменения: не выявлено Инфильтративные изменения: не выявлено Интерстициальные изменения: участки линейного пневмофиброза Бронхи: без особенностей Плевра: не утолщена Плевральный выпот: не выявлено Органы средостения: без особенностей Дефектов контрастирования в просвете легочной артерии и ее ветвей не выявлено Медиастинальные и аксиллярные лимфатические…	Органы грудной клетки: Исследование проведено с дыхательными артефактами. Объем легких сохранен, легочные поля симметричные. На фоне дыхательных артефактов, в паренхиме обеих легких немногочисленные очаги до 3-4 мм (в S6 слева). Инфильтративных изменений не выявлено. Трахея, главные, долевые и сегментарные бронхи проходимы, внутрипросветный секрет не определяется. Скопления жидкости в плевральных…	0 Нет в протоколе	0 Нет в протоколе	0 Нет в протоколе	0 Нет в протоколе	0 Нет патологии	нет патологии	1 ИИ считает патологией	FP (ложнополож. ИИ нашел лишнюю)	артефакты	2	0 Нет в протоколе	0 Нет в протоколе	0 Нет в протоколе	0 Нет в протоколе	0 Нет патологии	2	0 ИИ считает нормой	TN (истиноотриц. ИИ верно не нашел патологии)	текст	0	0 Нет в протоколе	0 Нет в протоколе	0 Нет в протоколе	0 Нет в протоколе	0 Нет патологии	нет патологии	0 ИИ считает нормой	TN (истиноотриц. ИИ верно не нашел патологии)	текст	0	0 Нет в протоколе	0 Нет в протоколе	0 Нет в протоколе	0 Нет в протоколе	0 Нет патологии	нет патологии	0 ИИ считает нормой	TN (истиноотриц. ИИ верно не нашел патологии)	текст	0	0 Нет в протоколе	0 Нет в протоколе	0 Нет в протоколе	0 Нет в протоколе
sub-S06680-ses-E59269	Участков уплотнения легочной паренхимы не выявлено. В правом лёгком выявляется узел 7x5мм (средний размер 6мм по Fleischner), объёмом 191мм3. В лёгких определяются участки эмфизематозных изменений менее 6%. В плевральных полостях выпота нет. Нисходящий отдел грудной аорты расширен до 32 мм (дилатация). Другие отделы аорты на исследуемом уровне не расширены. Лёгочный ствол расширен до 32 мм. Лёгоч…	Субсолидный очаг в S1 справа 12 мм. Единичные солидные очаги легких до 4 мм. Трахея, главные, долевые и сегментарные бронхи проходимы. Патологического скопления жидкости в плевральных полостях не выявлено. Средостение не смещено. В переднем средостении тонкостенная кистозная структура неправильной формы 73х54 м. Медиастинальные лимфатические узлы: не увеличены. Над- и подключичные, подмышечные ли…	В клетчатке переднего средостения кистозное узловое образование размером до 80х58х102мм. В S7 сегменте правого легкого единичный очаг 6мм. На остальном протяжении очаговых и инфильтративных изменений в легких не выявлено. Главные, долевые, сегментарные бронхи проходимы. Увеличенные внутригрудные лимфатические узлы не определяются. В плевральной полости и в полости перикарда свободная жидкость не …	Пневматизация легких: расправлены Очаговые изменения: не выявлено Инфильтративные изменения: не выявлено Интерстициальные изменения: локальный участок пневмофиброза в S2 правого легкого Бронхи: без особенностей Плевра: не утолщена Плевральный выпот: не выявлено Органы средостения: в переднем средостении кистозное образование размерами до 75х51 мм. Атеросклероз аорты, коронарных артерий Дефектов к…	Органы грудной клетки: Объем легких сохранен, легочные поля симметричные. В S1 справа единичный субсолидный участок уплотнения окруженный зоной «матового стекла», а также с наличием тяжа к костальной плевре, размерами до 16х7 мм. В паренхиме немногочисленные мелкие очаги от 1,5 до 6 мм, наибольший в S7 справа до 6х5 мм. Инфильтративных изменений не выявлено. Трахея, главные, долевые и сегментарны…	0 Нет в протоколе	0 Нет в протоколе	0 Нет в протоколе	1 Есть в протоколе	1 Есть патология	3	0 ИИ считает нормой	FN (ложнонегат. ИИ пропустил	текст 87	3	0 Нет в протоколе	0 Нет в протоколе	0 Нет в протоколе	0 Нет в протоколе	1 Есть патология	2	1 ИИ считает патологией	TP (истинополож. ИИ верно нашел патологию)	текст	0	1 Есть в протоколе	1 Есть в протоколе	0 Нет в протоколе	1 Есть в протоколе	1 Есть патология	2	1 ИИ считает патологией	TP (истинополож. ИИ верно нашел патологию)	текст	0	0 Нет в протоколе	0 Нет в протоколе	0 Нет в протоколе	0 Нет в протоколе	0 Нет патологии	нет патологии	0 ИИ считает нормой	TN (истиноотриц. ИИ верно не нашел патологии)	текст	0	0 Нет в протоколе	0 Нет в протоколе	0 Нет в протоколе	0 Нет в протоколе
sub-S06756-ses-E13223	Определяются участки уплотнения легочной паренхимы в верхней, средней, нижней долях правого легкого и в нижней доле левого легкого общим объемом более 7%. В обоих лёгких выявляются узлы и образования до 93x55мм (средний размер 74мм по Fleischner), объёмом до 167301мм3. Признаки эмфиземы не определяются. В обеих плевральных полостях определяется выпот, справа: объёмом 10 мл и средней плотностью 71…	Определяются тромботические массы в сегментарных и субсегментарных артериях средней доил справа и нижних долях легких. В средней доле справа, нижних долях легких участки уплотнения по типу «матового стекла» и консолидации – признаки инфаркт-пневмонии. В верхней доле левого легкого с переходом на S6 опухоль размерами около 100х65 мм (на фоне ателектаза верхней доли оценка размеров затруднена). Бро…	В S1+2/3 левого легкого визуализируется объемное образование с гетерогенным накоплением контрастного препарата размером около 84х72х85мм с формированием субателектаза верхней доли легкого. Отмечается инвазия в клетчатку переднего средостения. В образовании обрываются сегментарные бронхи B1+2,B3 справа. С двух сторон определяются пристеночные дефекты контрастирования в сегментарных и субсегментарн…	Очаговые изменения: в верхней доле левого легкого солидное образование размерами до 74х53 мм с формированием субтотально ателектаза верхней доли Инфильтративные изменения: в средней доле правого легкого и внижних долях легких участки неравномерной консолидации Интерстициальные изменения: не выявлено Бронхи: без особенностей Плевра: не утолщена Плевральный выпот: слева толщиной до 10 мм Органы сре…	В просвете правой нижнедолевой артерии с распространением на его сегментарные и субсегментарные ветви определяются неокклюзирующие дефекты контрастирования. В просвете сегментарных ветвей артерий нижней доли и A3 левого легкого также определяются неокклюзирующие дефекты контрастирования. В субплевральных отделах S10 правого легкого зона консолидации размерами 26х26 мм, вероятно соответствует зоне…	1 Есть в протоколе	1 Есть в протоколе	1 Есть в протоколе	1 Есть в протоколе	1 Есть патология	4	1 ИИ считает патологией	TP (истинополож. ИИ верно нашел патологию)	текст 88	0	0 Нет в протоколе	0 Нет в протоколе	0 Нет в протоколе	0 Нет в протоколе	0 Нет патологии	нет патологии	0 ИИ считает нормой	TN (истиноотриц. ИИ верно не нашел патологии)	текст	0	1 Есть в протоколе	1 Есть в протоколе	1 Есть в протоколе	1 Есть в протоколе	1 Есть патология	4	1 ИИ считает патологией	TP (истинополож. ИИ верно нашел патологию)	текст	0	0 Нет в протоколе	0 Нет в протоколе	0 Нет в протоколе	0 Нет в протоколе	0 Нет патологии	нет патологии	0 ИИ считает нормой	TN (истиноотриц. ИИ верно не нашел патологии)	текст	0	1 Есть в протоколе	1 Есть в протоколе	1 Есть в протоколе	1 Есть в протоколе
sub-S06756-ses-E58760	Определяются участки уплотнения легочной паренхимы в верхней, средней, нижней долях правого легкого и в верхней, нижней долях левого легкого общим объемом менее 7%. В обоих лёгких выявляются узлы и образования до 101x71мм (средний размер 86мм по Fleischner), объёмом до 130391мм3. В лёгких определяются участки эмфизематозных изменений менее 6%. В плевральных полостях выпота нет. Аорта на исследуем…	В верхней доле левого легкого опухоль размерами около 74х59 мм, бронхи В1-3 слева дистальнее сегментарных окклюзированы. Частичный ателектаз S1-3. Отмечается инвазия медиастинальной плевры и клетчатки переднего средостении, верхнедолевых ветвей левой ЛА. Прилежит к дуге аорты, ушку левого предсердия без убедительной инвазии. В обоих легких полисегментарно участки уплотнения по типу «матового стек…	В S1+2 левого легкого визуализируется образование с нечеткими контурами на фоне субателектаза верхней доли размером до 58х38х60мм. В структуре образования обрывается сегментарный бронх B1+2 Единичные солидные очаги в верхней доле правого легкого до 7мм. В нижних долях обоих легких многочисленные очаги уплотнения по типу «матового стекла». Главные, долевые, остальные сегментарные бронхи проходимы.…	Очаговые изменения: в верхней доле левого легкого солидное образование размерами до 77х49 мм с формированием субтотально ателектаза верхней доли Инфильтративные изменения: в нижних долях легких перибронхиальные участки по типу «матового стекла» Бронхи: без особенностей Плевра: не утолщена Плевральный выпот: не выявлено Органы средостения: без особенностей Сердце увеличено в размерах. Атеросклероз…	Органы грудной клетки: В верхней доле левого легкого парамедиастинальное образование, суживающее сегментарные и субсегментарные бронхи. Отмечается сегментарный ателектаз S1/2 левого легкого. Перифокально визуализируются участки уплотнения по типу «матового стекла», в нижней доле правого легкого визуализируются аналогичные участки уплотнения. В S2 правого легкого субсолидный очаг размерами 9х9 мм.…	1 Есть в протоколе	1 Есть в протоколе	1 Есть в протоколе	1 Есть в протоколе	1 Есть патология	4	1 ИИ считает патологией	TP (истинополож. ИИ верно нашел патологию)	текст 89	0	0 Нет в протоколе	0 Нет в протоколе	0 Нет в протоколе	0 Нет в протоколе	0 Нет патологии	нет патологии	0 ИИ считает нормой	TN (истиноотриц. ИИ верно не нашел патологии)	текст	0	1 Есть в протоколе	1 Есть в протоколе	1 Есть в протоколе	1 Есть в протоколе	1 Есть патология	4	1 ИИ считает патологией	TP (истинополож. ИИ верно нашел патологию)	текст	0	0 Нет в протоколе	0 Нет в протоколе	0 Нет в протоколе	0 Нет в протоколе	0 Нет патологии	нет патологии	0 ИИ считает нормой	TN (истиноотриц. ИИ верно не нашел патологии)	текст	0	0 Нет в протоколе	0 Нет в протоколе	0 Нет в протоколе	0 Нет в протоколе
sub-S06813-ses-E13134	Участков уплотнения легочной паренхимы не выявлено. В правом лёгком выявляется узел 6x5мм (средний размер 6мм по Fleischner), объёмом 107мм3. Признаки эмфиземы не определяются. В плевральных полостях выпота нет. Аорта на исследуемом уровне не расширена. Легочный ствол не расширен (до 24 мм). Лёгочно- аортальный индекс - 0.75. Определяется кальцификация коронарных артерий - Индекс Агатстона: 10, C…	Очаговые изменения: в паренхиме легких единичные очаги до 4 мм. Инфильтративные изменения в паренхиме легких не выявлены. Трахея, главные, долевые и сегментарные бронхи проходимы. Патологического скопления жидкости в плевральных полостях не выявлено. Средостение структурно, не смещено. Медиастинальные лимфатические узлы: не увеличены. Над- и подключичные лимфатические узлы: не увеличены. Подмышеч…	Единичные солидные очаги в нижней доле правого легкого до 6мм в S8 сегменте. Инфильтративных изменений в легких не выявлено. Главные, долевые, сегментарные бронхи проходимы. Увеличенные внутригрудные лимфатические узлы не определяются. В плевральной полости и в полости перикарда свободная жидкость не определяется. Подмышечные, подключичные лимфатические узлы не увеличены. Аорта не расширена. Ство…	Пневматизация легких: расправлены Очаговые изменения: не выявлено Инфильтративные изменения: не выявлено Интерстициальные изменения: не выявлено Бронхи: без особенностей Плевра: не утолщена Плевральный выпот: не выявлено Органы средостения: без особенностей Сердце увеличено в размерах. Атеросклероз аорты, коронарных артерий Дефектов контрастирования в просвете легочной артерии и ее ветвей не выяв…	Органы грудной клетки: Объем легких сохранен, легочные поля симметричные. В паренхиме S6 правого легкого очаг до 5,5х4,5 мм. Инфильтративных изменений не выявлено. Трахея, главные, долевые и сегментарные бронхи проходимы, внутрипросветный секрет не определяется. Скопления жидкости в плевральных полостях не выявлено. Средостение структурно, не смещено, объемных образований не выявлено. Сердце расп…	0 Нет в протоколе	0 Нет в протоколе	0 Нет в протоколе	0 Нет в протоколе	0 Нет патологии	нет патологии	0 ИИ считает нормой	TN (истиноотриц. ИИ верно не нашел патологии)	текст 90	0	0 Нет в протоколе	0 Нет в протоколе	0 Нет в протоколе	0 Нет в протоколе	0 Нет патологии	нет патологии	0 ИИ считает нормой	TN (истиноотриц. ИИ верно не нашел патологии)	текст	0	1 Есть в протоколе	1 Есть в протоколе	1 Есть в протоколе	1 Есть в протоколе	1 Есть патология	2	1 ИИ считает патологией	TP (истинополож. ИИ верно нашел патологию)	текст	0	0 Нет в протоколе	0 Нет в протоколе	0 Нет в протоколе	0 Нет в протоколе	0 Нет патологии	нет патологии	0 ИИ считает нормой	TN (истиноотриц. ИИ верно не нашел патологии)	текст	0	0 Нет в протоколе	0 Нет в протоколе	0 Нет в протоколе	0 Нет в протоколе
sub-S06853-ses-E12792	Определяются участки уплотнения легочной паренхимы в верхней, средней, нижней долях правого легкого и в верхней, нижней долях левого легкого общим объемом менее 7%. Очаговых изменений в лёгких не выявлено. В лёгких определяются признаки эмфиземы. Процент поражения правого лёгкого 25%, левого лёгкого 18%, обоих лёгких 22%. В плевральных полостях выпота нет. Восходящий отдел аорты расширен до 42 мм…	Свежие очаговые и инфильтративыне изменения на фоне тяжистого фиброза не выявлены. Кальцинат в S3 справа 9 мм. Парасептальная, центрилобулярная эмфизема легких. Трахея, главные, долевые и сегментарные бронхи проходимы. Патологического скопления жидкости в плевральных полостях не выявлено. Средостение структурно, не смещено. Медиастинальные лимфатические узлы: не увеличены, с кальцинатами. Над- и …	Очаговых и инфильтративных изменений в легких не выявлено. Многочисленные участки парасептальной и центрилобулярной эмфиземы с двух сторон. Паренхиматозные тяжи в верхней доле правого легкого. Главные, долевые, сегментарные бронхи проходимы. Увеличенные внутригрудные лимфатические узлы не определяются. В плевральной полости и в полости перикарда свободная жидкость не определяется. Подмышечные, по…	Пневматизация легких: расправлены Очаговые изменения: не выявлено Инфильтративные изменения: не выявлено Интерстициальные изменения: множественные парасептальные и центрилобулярные буллы, единчные участки пневмофиброза Бронхи: без особенностей Плевра: не утолщена Плевральный выпот: не выявлено Органы средостения: без особенностей Сердце увеличено в размерах. Атеросклероз аорты, коронарных артерий…	Органы грудной клетки: Объем легких сохранен, легочные поля симметричные. Диффузно эмфизематозные изменения обоих легких. В паренхиме правого легкого фиброзные изменения с наличием кальцинатов. Трахея, главные, долевые и сегментарные бронхи проходимы, внутрипросветный секрет не определяется. Скопления жидкости в плевральных полостях не выявлено. Средостение структурно, не смещено, объемных образо…	1 Есть в протоколе	1 Есть в протоколе	1 Есть в протоколе	1 Есть в протоколе	1 Есть патология	2	1 ИИ считает патологией	TP (истинополож. ИИ верно нашел патологию)	текст 91	0	1 Есть в протоколе	1 Есть в протоколе	1 Есть в протоколе	1 Есть в протоколе	1 Есть патология	2	1 ИИ считает патологией	TP (истинополож. ИИ верно нашел патологию)	текст	0	0 Нет в протоколе	0 Нет в протоколе	0 Нет в протоколе	0 Нет в протоколе	0 Нет патологии	нет патологии	0 ИИ считает нормой	TN (истиноотриц. ИИ верно не нашел патологии)	текст	0	0 Нет в протоколе	0 Нет в протоколе	0 Нет в протоколе	0 Нет в протоколе	0 Нет патологии	нет патологии	0 ИИ считает нормой	TN (истиноотриц. ИИ верно не нашел патологии)	текст	0	0 Нет в протоколе	0 Нет в протоколе	0 Нет в протоколе	0 Нет в протоколе
sub-S06905-ses-E59307	Определяются участки уплотнения легочной паренхимы в верхней, средней, нижней долях правого легкого и в верхней, нижней долях левого легкого общим объемом менее 7%. В обоих лёгких выявляются узлы и образования до 33x29мм (средний размер 31мм по Fleischner), объёмом до 12368мм3. Признаки эмфиземы не определяются. В правой плевральной полости определяется выпот объёмом 1 мл и средней плотностью 5 H…	В верхней доле правого легкого солидный инфильтрат 41х38 мм, распространяется перибронхиально на корень легкого, окклюзирует В1-2, сужает В3 и верхнедолевой бронх. В паренхиме легких множественные солидыне узлы размерами максимально в S6/10 справа 30 мм. Инфильтративные изменения в паренхиме легких не выявлены. Трахея, главные, остальные долевые и сегментарные бронхи проходимы. Патологического ск…	В прикорневых отделах правого легкого перибронхиальное образование размером до 53х40х58мм с сужением верхнедолевого бронха и обрывом бронха B1, ателектазом S1 сегмента. Многочисленные увеличенные вторично измененные лимфатические узлы средостения всех групп размером до 38мм по КО. В обоих легких многочисленные вторичные очаги размером до 33мм в S6 сегменте правого легкого. Инфильтративных изменен…	Пневматизация легких: расправлены Очаговые изменения: множественные образования неправильной формы с четкими неровными контурами, размерами до 40х39 мм Инфильтративные изменения: не выявлено Интерстициальные изменения: не выявлено Бронхи: без особенностей Плевра: не утолщена Плевральный выпот: не выявлено Органы средостения: без особенностей Дефектов контрастирования в просвете легочной артерии и…	Органы грудной клетки: Объем легких сохранен, легочные поля симметричные. На фоне минимального утолщения междолькового интерстиция, в обоих легких, определяются солидные очаги с тяжистыми контурами, размеры контрольных: - S1/2 правого легкого 40х33мм, - S 9/10 левого легкого 23х36мм. Инфильтративных изменений не выявлено. Трахея, главные, долевые и сегментарные бронхи проходимы, внутрипросветный …	0 Нет в протоколе	0 Нет в протоколе	0 Нет в протоколе	0 Нет в протоколе	1 Есть патология	2	1 ИИ считает патологией	TP (истинополож. ИИ верно нашел патологию)	текст 92	0	0 Нет в протоколе	0 Нет в протоколе	0 Нет в протоколе	0 Нет в протоколе	0 Нет патологии	нет патологии	0 ИИ считает нормой	TN (истиноотриц. ИИ верно не нашел патологии)	текст	0	1 Есть в протоколе	1 Есть в протоколе	1 Есть в протоколе	1 Есть в протоколе	1 Есть патология	4	1 ИИ считает патологией	TP (истинополож. ИИ верно нашел патологию)	текст	0	1 Есть в протоколе	1 Есть в протоколе	1 Есть в протоколе	1 Есть в протоколе	1 Есть патология	4	1 ИИ считает патологией	TP (истинополож. ИИ верно нашел патологию)	не сегментированы наибольшие ВГЛУ	0	0 Нет в протоколе	0 Нет в протоколе	0 Нет в протоколе	0 Нет в протоколе
sub-S06943-ses-E12340	Определяются участки уплотнения легочной паренхимы в средней, нижней долях правого легкого и в нижней доле левого легкого общим объемом менее 7%. Очаговых изменений в лёгких не выявлено. В лёгких определяются признаки эмфиземы. Процент поражения правого лёгкого 35%, левого лёгкого 28%, обоих лёгких 31%. В правой плевральной полости определяется выпот объёмом 3 мл и средней плотностью 66 HU. В лев…	Очаговые изменения в паренхиме легких не выявлены. Инфильтративные изменения в паренхиме легких не выявлены. Буллезная эмфизема. В нижней доле справа участки консолидации, вероятно, фиброзного генеза. Трахея, главные, долевые и сегментарные бронхи проходимы. Патологического скопления жидкости в плевральных полостях не выявлено. Средостение структурно, не смещено. Медиастинальные лимфатические узл…	В S8/9/10 сегментах правого легкого единичные паренхиматозные тяжи. Очаговых и инфильтративных изменений в легких не выявлено. Многочисленные участки центрилобулярной и панлобулярной эмфиземы легких. Главные, долевые, сегментарные бронхи проходимы. Увеличенные внутригрудные лимфатические узлы не определяются. В плевральной полости и в полости перикарда свободная жидкость не определяется. Подмышеч…	Пневматизация легких: расправлены Очаговые изменения: не выявлено Инфильтративные изменения: не выявлено Интерстициальные изменения: центрилобулярные буллы, участки линейного пневмофиброза в нижней доле правого легкого Бронхи: без особенностей Плевра: не утолщена Плевральный выпот: не выявлено Органы средостения: без особенностей Сердце увеличено в размерах. Атеросклероз аорты, коронарных артерий…	Органы грудной клетки: Объем легких сохранен, легочные поля симметричные. На фоне гипостатических изменений в задне-базальных отделах обоих лёгких, очаговых и инфильтративных изменений не выявлено. Проявления центрилобулярной и парасептальной эмфиземы. Трахея, главные, долевые и сегментарные бронхи проходимы, внутрипросветный секрет не определяется. Скопления жидкости в плевральных полостях не вы…	1 Есть в протоколе	1 Есть в протоколе	1 Есть в протоколе	0 Нет в протоколе	1 Есть патология	2	1 ИИ считает патологией	TP (истинополож. ИИ верно нашел патологию)	текст 93	0	1 Есть в протоколе	1 Есть в протоколе	1 Есть в протоколе	1 Есть в протоколе	1 Есть патология	4	1 ИИ считает патологией	TP (истинополож. ИИ верно нашел патологию)	текст	0	0 Нет в протоколе	0 Нет в протоколе	0 Нет в протоколе	0 Нет в протоколе	0 Нет патологии	нет патологии	0 ИИ считает нормой	TN (истиноотриц. ИИ верно не нашел патологии)	текст	0	0 Нет в протоколе	0 Нет в протоколе	0 Нет в протоколе	0 Нет в протоколе	0 Нет патологии	нет патологии	0 ИИ считает нормой	TN (истиноотриц. ИИ верно не нашел патологии)	текст	0	0 Нет в протоколе	0 Нет в протоколе	0 Нет в протоколе	0 Нет в протоколе
sub-S06955-ses-E51796	Участков уплотнения легочной паренхимы не выявлено. Очаговых изменений в лёгких не выявлено. Признаки эмфиземы не определяются. В плевральных полостях выпота нет. Аорта на исследуемом уровне не расширена. Легочный ствол не расширен (до 23 мм). Лёгочно- аортальный индекс - 0.885. В проекциях коронарных артерий без признаков кальцификации. Волюметрия эпикардиального жира = 14мл (норма). Волюметрия …	Состояние после двусторонней мастэктомии. Справа и слева в коже сливные узлы, накапливающие КС. В ПЖК с инвазией мышцы на уровне переднего отдела 4 ребра справа узел Очаговые изменения в паренхиме легких не выявлены. Инфильтративные изменения в паренхиме легких не выявлены. Трахея, главные, долевые и сегментарные бронхи проходимы. Патологического скопления жидкости в плевральных полостях не выявл…	Состояние после мастэктомии с двух сторон. В зоне хирургического лечения многочисленные узловые утолщения кожи и узлы в подкожной клетчатке грудной стенки размером до 18х68мм на уровне переднего отрезка 6 ребра справа. Аксиллярные лимфатические узлы справа размером до 7мм. Очаговых и инфильтративных изменений в легких не выявлено. Главные, долевые, сегментарные бронхи проходимы. Увеличенные внутр…	Пневматизация легких: расправлены Очаговые изменения: не выявлено Инфильтративные изменения: не выявлено Интерстициальные изменения: участки линейного пневмофиброза Бронхи: без особенностей Плевра: не утолщена Плевральный выпот: не выявлено Органы средостения: без особенностей Дефектов контрастирования в просвете легочной артерии и ее ветвей не выявлено Медиастинальные и аксиллярные лимфатические…	Органы грудной клетки: Молочные железы удалены. На коже мягких тканей грудной стенки находятся мягкотканные узлы толщиной до 6 мм. Парастернально в ПЖК правой грудной стенки уплонение размерами 8х2 мм. Подмышечные лимфатические узлы: справа до 7 мм по КО, слева до 4 мм по КО. Подключичные лимфатические узлы справа до 5,5 мм по КО, слева до 3 мм. Объем легких сохранен, легочные поля симметричные. …	0 Нет в протоколе	0 Нет в протоколе	0 Нет в протоколе	0 Нет в протоколе	0 Нет патологии	нет патологии	1 ИИ считает патологией	TP (истинополож. ИИ верно нашел патологию)	текст 94	0	0 Нет в протоколе	0 Нет в протоколе	0 Нет в протоколе	0 Нет в протоколе	0 Нет патологии	нет патологии	0 ИИ считает нормой	TN (истиноотриц. ИИ верно не нашел патологии)	текст	0	0 Нет в протоколе	0 Нет в протоколе	0 Нет в протоколе	0 Нет в протоколе	0 Нет патологии	нет патологии	0 ИИ считает нормой	TN (истиноотриц. ИИ верно не нашел патологии)	текст	0	0 Нет в протоколе	0 Нет в протоколе	0 Нет в протоколе	0 Нет в протоколе	0 Нет патологии	нет патологии	0 ИИ считает нормой	TN (истиноотриц. ИИ верно не нашел патологии)	текст	0	0 Нет в протоколе	0 Нет в протоколе	0 Нет в протоколе	0 Нет в протоколе
sub-S07017-ses-E56876	Определяются участки уплотнения легочной паренхимы в верхней, средней, нижней долях правого легкого и в верхней, нижней долях левого легкого общим объемом более 7%. В правом лёгком выявляется образование 46x29мм (средний размер 38мм по Fleischner), объёмом 28005мм3. Признаки эмфиземы не определяются. В обеих плевральных полостях определяется выпот, справа: объёмом 13 мл и средней плотностью 13 HU…	Очаговые изменения в паренхиме легких не выявлены. Инфильтративные изменения в паренхиме легких не выявлены. Субсегментарные ателектазы билатерально. Трахея, главные, долевые и сегментарные бронхи проходимы. Двусторонний плевральный выпот, толщина слоя справа до 2 мм, слева до 4 мм. Средостение структурно, не смещено. Медиастинальные лимфатические узлы: не увеличены. Над- и подключичные, подмышеч…	Увеличение в размерах с двух сторон аксиллярных лимфатических узлов размером до 23мм по КО Очаговых и инфильтративных изменений в легких не выявлено. Паренхиматозные тяжи в обоих легких. Артефакты от дыхательных движений. Главные, долевые, сегментарные бронхи проходимы. Увеличенные внутригрудные лимфатические узлы не определяются. Подмышечные, подключичные лимфатические узлы не увеличены. Аорта н…	Пневматизация легких: расправлены Очаговые изменения: не выявлено Инфильтративные изменения: не выявлено Интерстициальные изменения: множественные участки линейного пневмофиброза Бронхи: без особенностей Плевра: не утолщена Плевральный выпот: не выявлено Органы средостения: без особенностей Сердце увеличено в размерах. Атеросклероз аорты, коронарных артерий Медиастинальные лимфатические узлы: еди…	Органы грудной клетки: Объем легких сохранен, легочные поля симметричные. На фоне субсегментарных ателектазов, линейных тяжей пневмофиброза и мозаичной перфузии, очаговых и инфильтративных изменений не выявлено. Трахея, главные, долевые и сегментарные бронхи проходимы, внутрипросветный секрет не определяется. Скопления жидкости в правой плевральной полости до 5 мм, слева до 6мм. Средостение струк…	1 Есть в протоколе	1 Есть в протоколе	1 Есть в протоколе	1 Есть в протоколе	1 Есть патология	2	1 ИИ считает патологией	TP (истинополож. ИИ верно нашел патологию)	сегментирован больший объем за счет артефактов	0	0 Нет в протоколе	0 Нет в протоколе	0 Нет в протоколе	0 Нет в протоколе	0 Нет патологии	нет патологии	0 ИИ считает нормой	TN (истиноотриц. ИИ верно не нашел патологии)	текст	0	0 Нет в протоколе	0 Нет в протоколе	0 Нет в протоколе	0 Нет в протоколе	0 Нет патологии	нет патологии	1 ИИ считает патологией	FP (ложнополож. ИИ нашел лишнюю)	неверно сегментировал	4	0 Нет в протоколе	0 Нет в протоколе	0 Нет в протоколе	0 Нет в протоколе	0 Нет патологии	нет патологии	0 ИИ считает нормой	TN (истиноотриц. ИИ верно не нашел патологии)	текст	0	1 Есть в протоколе	0 Нет в протоколе	0 Нет в протоколе	1 Есть в протоколе
sub-S07025-ses-E12464	Определяются участки уплотнения легочной паренхимы в верхней, средней, нижней долях правого легкого и в верхней, нижней долях левого легкого общим объемом более 7%. Очаговых изменений в лёгких не выявлено. Признаки эмфиземы не определяются. В обеих плевральных полостях определяется выпот, справа: объёмом 57 мл и средней плотностью 32 HU, слева: объёмом 84 мл и средней плотностью 22 HU. Аорта на и…	Очаговые изменения в паренхиме легких не выявлены. Инфильтративные изменения: в паренхиме легких на фоне динамической не резкости слабой выраженности участки уплотнения по типу «матового стекла» - дифференцировать между воспалительными и гипостатическими. Трахея, главные, долевые и сегментарные бронхи проходимы. Двусторонний плевральный выпот, толщина слоя справа до 9 мм, слева до 17 мм. Средосте…	Очаговых и инфильтративных изменений в легких не выявлено. Участки гиповентиляции в апикальных и наддиафрагмальных отделах легких. Артефакты от дыхательных движений. Главные, долевые, сегментарные бронхи проходимы. Увеличенные внутригрудные лимфатические узлы не определяются. В плевральной полости двусторонний выпот до 17мм. В полости перикарда свободная жидкость не определяется. Подмышечные, под…	Пневматизация легких: расправлены Очаговые изменения: не выявлено Инфильтративные изменения: не выявлено Интерстициальные изменения: не выявлено Бронхи: без особенностей Плевра: не утолщена Плевральный выпот: справа толщиной слоя до 9 мм, слева до 13 мм Органы средостения: без особенностей Дефектов контрастирования в просвете легочной артерии и ее ветвей не выявлено Медиастинальные и аксиллярные …	Объем легких сохранен, легочные поля симметричные. В задне - базальных отделах обоих легких субсегментарные ателектазы. В паренхиме легких единичные очаги до 3 мм. Трахея, главные, долевые и сегментарные бронхи проходимы, внутрипросветный секрет не определяется. В плевральных полостях жидкость слева толщиной до 14 мм, справа до 11 мм. Средостение структурно, не смещено, объемных образований не вы…	1 Есть в протоколе	1 Есть в протоколе	0 Нет в протоколе	1 Есть в протоколе	1 Есть патология	2	1 ИИ считает патологией	TP (истинополож. ИИ верно нашел патологию)	текст 96	0	0 Нет в протоколе	0 Нет в протоколе	0 Нет в протоколе	0 Нет в протоколе	0 Нет патологии	нет патологии	0 ИИ считает нормой	TN (истиноотриц. ИИ верно не нашел патологии)	текст	0	0 Нет в протоколе	0 Нет в протоколе	0 Нет в протоколе	1 Есть в протоколе	0 Нет патологии	нет патологии	0 ИИ считает нормой	TN (истиноотриц. ИИ верно не нашел патологии)	в протоколе есть, на изображении нет	0	0 Нет в протоколе	0 Нет в протоколе	0 Нет в протоколе	0 Нет в протоколе	0 Нет патологии	нет патологии	0 ИИ считает нормой	TN (истиноотриц. ИИ верно не нашел патологии)	текст	0	1 Есть в протоколе	1 Есть в протоколе	1 Есть в протоколе	1 Есть в протоколе
sub-S07062-ses-E12959	Определяются участки уплотнения легочной паренхимы в верхней, нижней долях правого легкого и в нижней доле левого легкого общим объемом менее 7%. В левом лёгком выявляется узел 29x21мм (средний размер 25мм по Fleischner), объёмом 5327мм3. Признаки эмфиземы не определяются. В плевральных полостях выпота нет. Аорта на исследуемом уровне не расширена. Легочный ствол не расширен (до 21 мм). Лёгочно- …	В S ½ левого легкого участок уплотнения по типу консолидации неправильной формы 31 мм. В нижних долях легких, больше слева, участки уплотнения по типу «матового стекла» на фоне утолщения интерстиция. Трахея, главные, долевые и сегментарные бронхи проходимы. Патологического скопления жидкости в плевральных полостях не выявлено. Средостение структурно, не смещено. Медиастинальные лимфатические узлы…	В периферических отделах S1+2 левого легкого солидное образование с неровными нечеткими контурами, тяжами к костальной и междолевой плевре размером до 27х27х17мм. На остальном протяжении очаговых и инфильтративных изменений в легких не выявлено. Главные, долевые, сегментарные бронхи проходимы. Увеличенные внутригрудные лимфатические узлы не определяются. В плевральной полости и в полости перикард…	Пневматизация легких: расправлены Очаговые изменения: в S3 левого легкого участок консолидации неправильной формы, с четкими нервными, лучистыми контурами, размерами до 27х23 мм Инфильтративные изменения: не выявлено Интерстициальные изменения: не выявлено Бронхи: без особенностей Плевра: не утолщена Плевральный выпот: не выявлено Органы средостения: без особенностей Атеросклероз аорты, коронарны…	Объем легких сохранен, легочные поля симметричные. Субплеврально в S3 левого легкого определяется зона консолидации неправильной формы размерами до 30х24 мм. В паренхиме легких единичные солидные очаги до 3 мм. В нижних отделах обоих легких на фоне утолщенного интерстиция отмечаются участки неравномерной пневматизации. Трахея, главные, долевые и сегментарные бронхи проходимы, внутрипросветный сек…	1 Есть в протоколе	0 Нет в протоколе	1 Есть в протоколе	1 Есть в протоколе	1 Есть патология	2	1 ИИ считает патологией	TP (истинополож. ИИ верно нашел патологию)	текст 97	0	0 Нет в протоколе	0 Нет в протоколе	0 Нет в протоколе	0 Нет в протоколе	0 Нет патологии	нет патологии	0 ИИ считает нормой	TN (истиноотриц. ИИ верно не нашел патологии)	текст	0	1 Есть в протоколе	1 Есть в протоколе	1 Есть в протоколе	1 Есть в протоколе	1 Есть патология	4	1 ИИ считает патологией	TP (истинополож. ИИ верно нашел патологию)	текст	0	0 Нет в протоколе	0 Нет в протоколе	0 Нет в протоколе	0 Нет в протоколе	0 Нет патологии	нет патологии	0 ИИ считает нормой	TN (истиноотриц. ИИ верно не нашел патологии)	текст	0	0 Нет в протоколе	0 Нет в протоколе	0 Нет в протоколе	0 Нет в протоколе
sub-S07085-ses-E14237	Участков уплотнения легочной паренхимы не выявлено. Очаговых изменений в лёгких не выявлено. В лёгких определяются участки эмфизематозных изменений менее 6%. В плевральных полостях выпота нет. Нисходящий отдел грудной аорты расширен до 31 мм (дилатация). Другие отделы аорты на исследуемом уровне не расширены. Лёгочный ствол расширен до 37 мм. Лёгочно-аортальный индекс - 0.925. Определяется кальци…	Очаговые изменения в паренхиме легких не выявлены. Инфильтративные изменения в паренхиме легких не выявлены. В S2,S10 справа утолщение интерстиция (фиброзного генеза). Трахея, главные, долевые и сегментарные бронхи проходимы. Патологического скопления жидкости в плевральных полостях не выявлено. Средостение структурно, не смещено. Медиастинальные лимфатические узлы: не увеличены, с кальцинатами. …	Очаговых и инфильтративных изменений в легких не выявлено. Главные, долевые, сегментарные бронхи проходимы. Увеличенные внутригрудные лимфатические узлы не определяются. В плевральной полости и в полости перикарда свободная жидкость не определяется. Подмышечные, подключичные лимфатические узлы не увеличены. Аорта не расширена, дефекты наполнения не выявлены. Стенки аорты и коронарных артерий фраг…	Пневматизация легких: расправлены Очаговые изменения: не выявлено Инфильтративные изменения: не выявлено Интерстициальные изменения: участки линейного пневмофиброза Бронхи: без особенностей Плевра: не утолщена Плевральный выпот: не выявлено Органы средостения: без особенностей Атеросклероз аорты, коронарных артерий Дефектов контрастирования в просвете легочной артерии и ее ветвей не выявлено Меди…	Пневматизация легких: расправлены Очаговые изменения: не выявлено Инфильтративные изменения: не выявлено Интерстициальные изменения: участки линейного пневмофиброза Бронхи: без особенностей Плевра: не утолщена Плевральный выпот: не выявлено Органы средостения: без особенностей Атеросклероз аорты, коронарных артерий Дефектов контрастирования в просвете легочной артерии и ее ветвей не выявлено Меди…	0 Нет в протоколе	0 Нет в протоколе	0 Нет в протоколе	0 Нет в протоколе	0 Нет патологии	нет патологии	0 ИИ считает нормой	TN (истиноотриц. ИИ верно не нашел патологии)	текст 98	0	0 Нет в протоколе	0 Нет в протоколе	0 Нет в протоколе	0 Нет в протоколе	1 Есть патология	2	1 ИИ считает патологией	TP (истинополож. ИИ верно нашел патологию)	текст	0	0 Нет в протоколе	0 Нет в протоколе	0 Нет в протоколе	0 Нет в протоколе	0 Нет патологии	нет патологии	0 ИИ считает нормой	TN (истиноотриц. ИИ верно не нашел патологии)	текст	0	0 Нет в протоколе	0 Нет в протоколе	0 Нет в протоколе	0 Нет в протоколе	0 Нет патологии	нет патологии	1 ИИ считает патологией	FP (ложнополож. ИИ нашел лишнюю)	текст	3	0 Нет в протоколе	0 Нет в протоколе	0 Нет в протоколе	0 Нет в протоколе
sub-S07090-ses-E14239	Определяются участки уплотнения легочной паренхимы в верхней доле правого легкого и в верхней, нижней долях левого легкого общим объемом менее 7%. Очаговых изменений в лёгких не выявлено. В лёгких определяются участки эмфизематозных изменений менее 6%. В обеих плевральных полостях определяется выпот, справа: объёмом 392 мл и средней плотностью 8 HU, слева: объёмом 52 мл и средней плотностью 17 HU…	Двусторонний плевральный выпот, толщина слоя справа до 45мм, слева до 19 мм. Субтотальный ателектаз правого легкого. Очаговые изменения в паренхиме легких не выявлены. Инфильтративные изменения: в левом легком немногочисленные участки по типу «матового стекла». Трахея, главные, долевые и сегментарные бронхи проходимы. Содержимое в бронхах справа. Средостение структурно, смещено вправо. Медиастина…	Правое легкое уменьшено в объеме, субтотально представлено участками консолидации на фоне сохраненной воздушной бронхограммы. Выпот в правой плевральной полости до 20мм, выпот в левой плевральной полости до 22мм. Установлен назогастральный зонд, интубационная трубка. Очаги уплотнения по типу «матового стекла» и консолидации в субплевральных отделах верхней и нижней долей левого легкого. Главные, …	Пневматизация легких: субтотальный ателектаз правого легкого (прослеживается частично паренхима верхней доли) Очаговые изменения: не выявлено Инфильтративные изменения: в верхней доле слева участки снижения пневматизации по типу «матового стекла» Интерстициальные изменения: не выявлено Бронхи: без особенностей В просвете трахеи дистальный отдел ТСТ Плевра: не утолщена Плевральный выпот: справа то…	Объем легких сохранен, легочные поля симметричные. В верхней доле левого легкого субплевральные и перибронхиальные участки уплотнения по типу «матового стекла». Перибронхиально в S3 слева субсолидный участок уплотнения до 12х11 мм. Парасептально в S5 левого легкого буллы до 22 мм, в нижней доле слева до 14 мм. Паренхима верхней, нижней и частично средней долей правого легкого ателектазированны. В…	1 Есть в протоколе	1 Есть в протоколе	1 Есть в протоколе	1 Есть в протоколе	1 Есть патология	4	1 ИИ считает патологией	TP (истинополож. ИИ верно нашел патологию)	ателектаз не сегментирован	0	0 Нет в протоколе	0 Нет в протоколе	0 Нет в протоколе	0 Нет в протоколе	1 Есть патология	2	1 ИИ считает патологией	TP (истинополож. ИИ верно нашел патологию)	текст	0	0 Нет в протоколе	0 Нет в протоколе	0 Нет в протоколе	0 Нет в протоколе	0 Нет патологии	нет патологии	0 ИИ считает нормой	TN (истиноотриц. ИИ верно не нашел патологии)	текст	0	0 Нет в протоколе	0 Нет в протоколе	0 Нет в протоколе	0 Нет в протоколе	0 Нет патологии	нет патологии	0 ИИ считает нормой	TN (истиноотриц. ИИ верно не нашел патологии)	текст	0	1 Есть в протоколе	1 Есть в протоколе	1 Есть в протоколе	1 Есть в протоколе
sub-S07091-ses-E12559	Определяются участки уплотнения легочной паренхимы в верхней, средней, нижней долях правого легкого и в верхней, нижней долях левого легкого общим объемом менее 7%. Очаговых изменений в лёгких не выявлено. Признаки эмфиземы не определяются. В обеих плевральных полостях определяется выпот, справа: объёмом 312 мл и средней плотностью 10 HU, слева: объёмом 374 мл и средней плотностью 12 HU. Аорта на…	Двусторонний плевральный выпот, толщина слоя справа до 31 мм, слева до 33 мм. Очаговые изменения в паренхиме легких не выявлены. Инфильтративные изменения в паренхиме легких не выявлены. Компрессионные ателектазы в нижних долях легких. Трахея, главные, долевые и сегментарные бронхи проходимы. Средостение структурно, не смещено. Медиастинальные лимфатические узлы: не увеличены. Над- и подключичные…	Субателектазы нижних долей легких. Двусторонний плевральный выпот до 34мм. Инфильтративных изменений в легких не выявлено. Единичные субплевральные очаги в легких до 5мм. Главные, долевые, сегментарные бронхи проходимы. Увеличенные внутригрудные лимфатические узлы передней диафрагмальной группы с двух сторон округлой формы размером до 12мм в диаметре. В полости перикарда свободная жидкость не опр…	Пневматизация легких: компрессионные субсегментарные ателектазы в нижних долях легких Очаговые изменения: не выявлено Инфильтративные изменения: не выявлено Интерстициальные изменения: не выявлено Бронхи: без особенностей Плевра: не утолщена Плевральный выпот: справа толщиной слоя до 38 мм, слева до 33 мм Органы средостения: без особенностей Сердце увеличено в размерах. Атеросклероз аорты, корона…	Объем легких сохранен, легочные поля симметричные. Субсегментарные ателектазы задне-базальных отделов и язычковых сегментов легких. По междолевой плевре справа очаги полигональной формы до 4 мм. Иных очаговых и инфильтративных изменений не выявлено. Трахея, главные, долевые и сегментарные бронхи проходимы, внутрипросветный секрет не определяется. В плевральных полостях жидкость толщиной слоя спра…	0 Нет в протоколе	0 Нет в протоколе	0 Нет в протоколе	0 Нет в протоколе	0 Нет патологии	нет патологии	1 ИИ считает патологией	FP (ложнополож. ИИ нашел лишнюю)	текст 100	0	0 Нет в протоколе	0 Нет в протоколе	0 Нет в протоколе	0 Нет в протоколе	0 Нет патологии	нет патологии	0 ИИ считает нормой	TN (истиноотриц. ИИ верно не нашел патологии)	текст	0	0 Нет в протоколе	0 Нет в протоколе	0 Нет в протоколе	0 Нет в протоколе	0 Нет патологии	нет патологии	0 ИИ считает нормой	TN (истиноотриц. ИИ верно не нашел патологии)	текст	0	0 Нет в протоколе	0 Нет в протоколе	0 Нет в протоколе	0 Нет в протоколе	0 Нет патологии	нет патологии	0 ИИ считает нормой	TN (истиноотриц. ИИ верно не нашел патологии)	текст	0	1 Есть в протоколе	1 Есть в протоколе	1 Есть в протоколе	1 Есть в протоколе
sub-S07107-ses-E60781	Определяются участки уплотнения легочной паренхимы в верхней, средней, нижней долях правого легкого и в верхней, нижней долях левого легкого общим объемом менее 7%. В обоих лёгких выявляются узлы до 14x12мм (средний размер 13мм по Fleischner), объёмом до 357мм3. В лёгких определяются участки эмфизематозных изменений менее 6%. В правой плевральной полости определяется выпот объёмом 1 мл и средней …	Очаговые изменения в паренхиме легких не выявлены. Инфильтративные изменения в паренхиме легких не выявлены. Буллезная эмфизема легких. Трахея, главные, долевые и сегментарные бронхи проходимы, с небольшим количеством содержимого. Патологического скопления жидкости в плевральных полостях не выявлено. Средостение структурно, не смещено. Медиастинальные лимфатические узлы: не увеличены. Над- и подк…	Состояние после стентирования опухолевого утолщения дистальной трети пищевода ( стенка утолщена до 14мм на протяжении около 140мм с распространением на кардиальный отдел желудка). Многочисленные параэзофагеальные лимфатические узлы до 10мм по КО, паратрахеальные до 10мм по КО. Справа установлен венозный катетер, конец в просвете ВПВ. Единичные солидные очаги в легких: в S9 справа до 7мм в диаметр…	Пневматизация легких: субсегментарные ателектазы в нижней доле правого легкого Очаговые изменения: в S6 правого легкого очаг до 7 мм Инфильтративные изменения: не выявлено Интерстициальные изменения: центрилобулярные и парасептальные буллы Бронхи: без особенностей Плевра: не утолщена Плевральный выпот: не выявлено Органы средостения: без особенностей Сердце увеличено в размерах. Атеросклероз аорт…	Объем легких сохранен, легочные поля симметричные. В паренхиме легких единичные солидные очаги: контрольные в S9 cправа до 6 мм, в S1/2 cлева до 5 мм. Эмфизематозные изменения обоих легких, преимущественно в верхних отделах. Паренхиматозные тяжи в нижних отделах легких и в язычковых сегментах. Трахея, главные, долевые и сегментарные бронхи проходимы, внутрипросветный секрет не определяется. Скопл…	0 Нет в протоколе	0 Нет в протоколе	1 Есть в протоколе	1 Есть в протоколе	1 Есть патология	2	1 ИИ считает патологией	TP (истинополож. ИИ верно нашел патологию)	текст 101	0	1 Есть в протоколе	1 Есть в протоколе	1 Есть в протоколе	1 Есть в протоколе	1 Есть патология	2	1 ИИ считает патологией	TP (истинополож. ИИ верно нашел патологию)	текст	0	0 Нет в протоколе	1 Есть в протоколе	1 Есть в протоколе	1 Есть в протоколе	1 Есть патология	2	1 ИИ считает патологией	TP (истинополож. ИИ верно нашел патологию)	есть лишние	0	0 Нет в протоколе	0 Нет в протоколе	0 Нет в протоколе	0 Нет в протоколе	0 Нет патологии	нет патологии	1 ИИ считает патологией	FP (ложнополож. ИИ нашел лишнюю)	текст	3	0 Нет в протоколе	0 Нет в протоколе	0 Нет в протоколе	0 Нет в протоколе
sub-S07124-ses-E12606	Определяются участки уплотнения легочной паренхимы в верхней, нижней долях правого легкого и в верхней, нижней долях левого легкого общим объемом более 7%. Очаговых изменений в лёгких не выявлено. В лёгких определяются участки эмфизематозных изменений менее 6%. В обеих плевральных полостях определяется выпот, справа: объёмом 34 мл и средней плотностью 66 HU, слева: объёмом 15 мл и средней плотнос…	Очаговые изменения в паренхиме легких не выявлены. Инфильтративные изменения в паренхиме легких не выявлены. Буллезная эмфизема легких. Трахея, главные, долевые и сегментарные бронхи проходимы. Патологического скопления жидкости в плевральных полостях не выявлено. Средостение структурно, не смещено. Медиастинальные лимфатические узлы: не увеличены. Над- и подключичные, подмышечные лимфатические у…	Артефакты от дыхательных движений. Участки центрилобулярной эмфиземы легких. Инфильтративных изменений в легких не выявлено. Главные, долевые, сегментарные бронхи проходимы. Увеличенные внутригрудные лимфатические узлы не определяются. В плевральной полости и в полости перикарда свободная жидкость не определяется. Подмышечные, подключичные лимфатические узлы не увеличены. Аорта не расширена, дефе…	Пневматизация легких: расправлены Очаговые изменения: на фоне дыхательных артефактов не выявлено Инфильтративные изменения: на фоне дыхательных артефактов не выявлено Интерстициальные изменения: апикально с двух сторон парасептальные буллы Бронхи: без особенностей Плевра: не утолщена Плевральный выпот: не выявлено Органы средостения: без особенностей Сердце увеличено в размерах. Атеросклероз аорт…	Органы грудной клетки: Объем легких сохранен, легочные поля симметричные. Апикально буллы до 20 мм, на фоне грубых фиброзных изменений. Инфильтративных изменений не выявлено. Субсегментарные ателектазы нижних отделов легких. Следовое количество жидкости в плевральных полостях. Трахея, главные, долевые и сегментарные бронхи проходимы, внутрипросветный секрет не определяется. Средостение структурно…	0 Нет в протоколе	0 Нет в протоколе	0 Нет в протоколе	0 Нет в протоколе	0 Нет патологии	нет патологии	1 ИИ считает патологией	FP (ложнополож. ИИ нашел лишнюю)	артефакты	3	1 Есть в протоколе	1 Есть в протоколе	1 Есть в протоколе	1 Есть в протоколе	1 Есть патология	2	1 ИИ считает патологией	TP (истинополож. ИИ верно нашел патологию)	текст	0	0 Нет в протоколе	0 Нет в протоколе	0 Нет в протоколе	0 Нет в протоколе	0 Нет патологии	нет патологии	0 ИИ считает нормой	TN (истиноотриц. ИИ верно не нашел патологии)	текст	0	0 Нет в протоколе	0 Нет в протоколе	0 Нет в протоколе	0 Нет в протоколе	0 Нет патологии	нет патологии	0 ИИ считает нормой	TN (истиноотриц. ИИ верно не нашел патологии)	текст	0	0 Нет в протоколе	0 Нет в протоколе	0 Нет в протоколе	0 Нет в протоколе
sub-S07240-ses-E50944	Участков уплотнения легочной паренхимы не выявлено. Очаговых изменений в лёгких не выявлено. Признаки эмфиземы не определяются. В плевральных полостях выпота нет. Инфраренальный отдел аорты расширен до 39 мм (аневризма). Другие отделы аорты на исследуемом уровне не расширены. Легочный ствол не расширен (до 25 мм). Лёгочно-аортальный индекс - 1.19. В проекциях коронарных артерий без признаков каль…	Очаговые изменения в паренхиме легких не выявлены. Инфильтративные изменения в паренхиме легких не выявлены. Трахея, главные, долевые и сегментарные бронхи проходимы. Патологического скопления жидкости в плевральных полостях не выявлено. Средостение структурно, не смещено. В переднем средостении остаточная ткань тимуса. Медиастинальные лимфатические узлы: не увеличены. Над- и подключичные, подмыш…	Очаговых и инфильтративных изменений в легких не выявлено. Главные, долевые, сегментарные бронхи проходимы. Увеличенные внутригрудные лимфатические узлы не определяются. В плевральной полости и в полости перикарда свободная жидкость не определяется. Подмышечные, подключичные лимфатические узлы не увеличены. Аорта не расширена, дефекты наполнения не выявлены. Ствол легочной артерии не расширен, де…	Пневматизация легких: расправлены Очаговые изменения: не выявлено Инфильтративные изменения: не выявлено Интерстициальные изменения: не выявлено Бронхи: без особенностей Плевра: не утолщена Плевральный выпот: не выявлено Органы средостения: без особенностей Дефектов контрастирования в просвете легочной артерии и ее ветвей не выявлено Медиастинальные и аксиллярные лимфатические узлы: единичные мел…	Объем легких сохранен, легочные поля симметричные. Очаговых и инфильтративных изменений не выявлено. Трахея, главные, долевые и сегментарные бронхи проходимы, внутрипросветный секрет не определяется. Скопления жидкости в плевральных полостях не выявлено. Средостение структурно, не смещено, объемных образований не выявлено. Сердце располагается обычно. В полости перикарда избыточной жидкости нет. …	0 Нет в протоколе	0 Нет в протоколе	0 Нет в протоколе	0 Нет в протоколе	0 Нет патологии	нет патологии	0 ИИ считает нормой	TN (истиноотриц. ИИ верно не нашел патологии)		0	0 Нет в протоколе	0 Нет в протоколе	0 Нет в протоколе	0 Нет в протоколе	0 Нет патологии	нет патологии	0 ИИ считает нормой	TN (истиноотриц. ИИ верно не нашел патологии)		0	0 Нет в протоколе	0 Нет в протоколе	0 Нет в протоколе	0 Нет в протоколе	0 Нет патологии	нет патологии	0 ИИ считает нормой	TN (истиноотриц. ИИ верно не нашел патологии)		0	0 Нет в протоколе	0 Нет в протоколе	0 Нет в протоколе	0 Нет в протоколе	0 Нет патологии	нет патологии	0 ИИ считает нормой	TN (истиноотриц. ИИ верно не нашел патологии)		0	0 Нет в протоколе	0 Нет в протоколе	0 Нет в протоколе	0 Нет в протоколе
sub-S07253-ses-E12848	Определяются участки уплотнения легочной паренхимы в верхней, средней, нижней долях правого легкого и в верхней, нижней долях левого легкого общим объемом менее 7%. Очаговых изменений в лёгких не выявлено. Признаки эмфиземы не определяются. В плевральных полостях выпота нет. Аорта на исследуемом уровне не расширена. Легочный ствол не расширен (до 24 мм). Лёгочно- аортальный индекс - 0.75. Определ…	Очаговые изменения в паренхиме легких не выявлены. Инфильтративные изменения в паренхиме легких не выявлены. Фиброателектаз средней доли правого легкого. Трахея, главные, долевые и сегментарные бронхи проходимы. Патологического скопления жидкости в плевральных полостях не выявлено. Средостение структурно, не смещено. Медиастинальные лимфатические узлы: не увеличены, с кальцинатами. Над- и подключ…	Фиброателектаз S4 правого легкого с наличием многочисленных мешотчатых бронхоэктазов B4. Очаговых и инфильтративных изменений в легких не выявлено. Главные, долевые, сегментарные бронхи проходимы. Увеличенные внутригрудные лимфатические узлы не определяются. В плевральной полости и в полости перикарда свободная жидкость не определяется. Подмышечные, подключичные лимфатические узлы не увеличены. А…	Пневматизация легких: фиброателектаз S4 правого легкого Очаговые изменения: не выявлено Инфильтративные изменения: не выявлено Интерстициальные изменения: участки линейного пневмофиброза в субплевральных отделах Бронхи: без особенностей Плевра: не утолщена Плевральный выпот: не выявлено Органы средостения: без особенностей Сердце увеличено в размерах. Атеросклероз аорты, коронарных артерий Медиас…	Органы грудной клетки: Объем легких сохранен, легочные поля симметричные. Бронхи S8 правого легкого неравномерно расширены, стенки уплотнены. В периферических отделах обоих легких ретикулярные изменения. «Свежих» очаговых и инфильтративных изменений не выявлено. Трахея, главные, долевые и сегментарные бронхи проходимы, внутрипросветный секрет не определяется. Скопления жидкости в плевральных поло…	1 Есть в протоколе	1 Есть в протоколе	1 Есть в протоколе	1 Есть в протоколе	1 Есть патология	2	1 ИИ считает патологией	TP (истинополож. ИИ верно нашел патологию)	текст 105	0	0 Нет в протоколе	0 Нет в протоколе	0 Нет в протоколе	0 Нет в протоколе	0 Нет патологии	нет патологии	0 ИИ считает нормой	TN (истиноотриц. ИИ верно не нашел патологии)	текст	0	0 Нет в протоколе	0 Нет в протоколе	0 Нет в протоколе	0 Нет в протоколе	0 Нет патологии	нет патологии	0 ИИ считает нормой	TN (истиноотриц. ИИ верно не нашел патологии)	текст	0	0 Нет в протоколе	0 Нет в протоколе	0 Нет в протоколе	0 Нет в протоколе	0 Нет патологии	нет патологии	1 ИИ считает патологией	FP (ложнополож. ИИ нашел лишнюю)	текст	3	0 Нет в протоколе	0 Нет в протоколе	0 Нет в протоколе	0 Нет в протоколе
sub-S07266-ses-E58826	Участков уплотнения легочной паренхимы не выявлено. Очаговых изменений в лёгких не выявлено. Признаки эмфиземы не определяются. В плевральных полостях выпота нет. Аорта на исследуемом уровне не расширена. Легочный ствол не расширен (до 23 мм). Лёгочно- аортальный индекс - 0.852. Определяется кальцификация коронарных артерий - Индекс Агатстона: 50, CAC-DRS 1. Волюметрия эпикардиального жира = 92мл…	Очаговые изменения в паренхиме легких не выявлены. Инфильтративные изменения в паренхиме легких не выявлены. Трахея, главные, долевые и сегментарные бронхи проходимы. Патологического скопления жидкости в плевральных полостях не выявлено. Средостение структурно, не смещено. Медиастинальные лимфатические узлы: не увеличены. Над- и подключичные, подмышечные лимфатические узлы: не увеличены. Сердце р…	Очаговых и инфильтративных изменений в легких не выявлено. Главные, долевые, сегментарные бронхи проходимы. Увеличенные внутригрудные лимфатические узлы не определяются. В плевральной полости и в полости перикарда свободная жидкость не определяется. Подмышечные, подключичные лимфатические узлы не увеличены. Аорта не расширена, дефекты наполнения не выявлены. Ствол легочной артерии не расширен, де…	Пневматизация легких: расправлены Очаговые изменения: не выявлено Инфильтративные изменения: не выявлено Интерстициальные изменения: не выявлено Бронхи: без особенностей Плевра: не утолщена Плевральный выпот: не выявлено Органы средостения: без особенностей Дефектов контрастирования в просвете легочной артерии и ее ветвей не выявлено Медиастинальные и аксиллярные лимфатические узлы: единичные мел…	Органы грудной клетки: Объем легких сохранен, легочные поля симметричные. В паренхиме легких единичные очаги до 2-3 мм, единичные кальцинаты до 4 мм. Инфильтративных изменений не выявлено. Трахея, главные, долевые и сегментарные бронхи проходимы, внутрипросветный секрет не определяется. Скопления жидкости в плевральных полостях не выявлено. Средостение структурно, не смещено, объемных образований…	0 Нет в протоколе	0 Нет в протоколе	0 Нет в протоколе	0 Нет в протоколе	0 Нет патологии	нет патологии	0 ИИ считает нормой	TN (истиноотриц. ИИ верно не нашел патологии)		0	0 Нет в протоколе	0 Нет в протоколе	0 Нет в протоколе	0 Нет в протоколе	0 Нет патологии	нет патологии	0 ИИ считает нормой	TN (истиноотриц. ИИ верно не нашел патологии)		0	0 Нет в протоколе	0 Нет в протоколе	0 Нет в протоколе	0 Нет в протоколе	0 Нет патологии	нет патологии	0 ИИ считает нормой	TN (истиноотриц. ИИ верно не нашел патологии)		0	0 Нет в протоколе	0 Нет в протоколе	0 Нет в протоколе	0 Нет в протоколе	0 Нет патологии	нет патологии	0 ИИ считает нормой	TN (истиноотриц. ИИ верно не нашел патологии)		0	0 Нет в протоколе	0 Нет в протоколе	0 Нет в протоколе	0 Нет в протоколе
sub-S07299-ses-E12928	Определяются участки уплотнения легочной паренхимы в верхней, средней, нижней долях правого легкого общим объемом менее 7%. В правом лёгком выявляется образование 80x54мм (средний размер 67мм по Fleischner), объёмом 96566мм3. В лёгких определяются участки эмфизематозных изменений менее 6%. Определяется булла: 8х7 мм. В правой плевральной полости определяется выпот объёмом 2 мл и средней плотность…	в прикорневом отделе правого легкого опухоль с гетерогенным накоплением КС, размерами около 77х68 мм, сливается с лимфоузлами 10-11R, 7 гр. , инфильтрирует правую стенку пищевода, правые легочные вены, нижнедолевую ЛА. Отмечается резкое сужение главного бронха, долевые и сегментарные не прослеживаются, субсегментарные верхней и нижней доли проходимы. Субтотальный ателектаз средней доли. В нижней …	В прикорневых отделах правого легкого визуализируется объемное образование с гетерогенным накоплением контрастного препарата, сливающееся с конгломератами лимфатических узлов размером до 75х61х69мм. Отмечается неравномерное сужение просвета правого главного бронха с переходом на левый главный бронх, Сужение сегментарных и субсегментарных бронхов правого легкого. Ателектаз средней доли и S6 правог…	Пневматизация легких: обтурационный ателектаз средней доли правого легкого Очаговые изменения: в корне правого легкого солидное образование размерами до 62х58 мм, с инвазией в главный правый бронх, средний долевой бронх, нижний долевой бронх Инфильтративные изменения: перибронхиальная воспалительная инфильтрация в нижней доле правого легкого Интерстициальные изменения: не выявлено Бронхи: в просв…	Органы грудной клетки: В корне правого легкого визуализируется объемное образование гетерогенной структуры, с наличием полости распада, общими размерами размерами ~ 70х64х72 мм. Образование суживает правый главный бронх до 4 мм, нижнедолевой бронх с его сегментарными ветвями выполнен опухолевыми массами, верхнедолевой и среднедолевые бронхи обрываются в структуре опухоли. Отмечается сужение просв…	1 Есть в протоколе	1 Есть в протоколе	1 Есть в протоколе	1 Есть в протоколе	1 Есть патология	4	1 ИИ считает патологией	TP (истинополож. ИИ верно нашел патологию)	текст 107	0	0 Нет в протоколе	0 Нет в протоколе	0 Нет в протоколе	0 Нет в протоколе	1 Есть патология	2	1 ИИ считает патологией	TP (истинополож. ИИ верно нашел патологию)	текст	0	1 Есть в протоколе	0 Нет в протоколе	0 Нет в протоколе	0 Нет в протоколе	1 Есть патология	2	1 ИИ считает патологией	TP (истинополож. ИИ верно нашел патологию)	текст	0	0 Нет в протоколе	0 Нет в протоколе	0 Нет в протоколе	0 Нет в протоколе	0 Нет патологии	нет патологии	0 ИИ считает нормой	TN (истиноотриц. ИИ верно не нашел патологии)		0	0 Нет в протоколе	0 Нет в протоколе	0 Нет в протоколе	0 Нет в протоколе
sub-S07317-ses-E58828	Определяются участки уплотнения легочной паренхимы в верхней, средней, нижней долях правого легкого и в верхней доле левого легкого общим объемом менее 7%. Очаговых изменений в лёгких не выявлено. В лёгких определяются признаки эмфиземы. Процент поражения правого лёгкого 8%, левого лёгкого 6%, обоих лёгких 7%. В плевральных полостях выпота нет. Восходящий отдел аорты расширен до 41 мм (дилатация)…	буллезная эмфизема в верхушках легких. Очаговые изменения: кальцинаты легких. Инфильтративные изменения в паренхиме легких не выявлены. Трахея, главные, долевые и сегментарные бронхи проходимы. Патологического скопления жидкости в плевральных полостях не выявлено. Средостение структурно, не смещено. Медиастинальные лимфатические узлы: не увеличены, с кальцинатами. Над- и подключичные, подмышечные…	Многочисленные кальцинированные очаги в верхних долях легких на фоне участков центрилобулярной и панлобулярной эмфиземы. Инфильтративных изменений в легких не выявлено. Главные, долевые, сегментарные бронхи проходимы. Увеличенные внутригрудные лимфатические узлы не определяются. В плевральной полости и в полости перикарда свободная жидкость не определяется. Подмышечные, подключичные лимфатические…	Пневматизация легких: расправлены Очаговые изменения: не выявлено Кальцинаты в верхних долях легких размерами до 11 мм Инфильтративные изменения: не выявлено Интерстициальные изменения: парасептальная и центрилобулярная эмфизема Бронхи: без особенностей Плевра: не утолщена Плевральный выпот: не выявлено Органы средостения: без особенностей Сердце увеличено в размерах. Атеросклероз аорты, коронарн…	Органы грудной клетки: Объем легких сохранен, легочные поля симметричные. Апикально в обоих легких тонкостенные буллы до 23 мм, с наличием грубых фиброзных изменений и кальцинатов. В обоих легких единичные очаги до 3 мм. Инфильтративных изменений не выявлено. Трахея, главные, долевые и сегментарные бронхи проходимы, внутрипросветный секрет не определяется. Скопления жидкости в плевральных полостя…	0 Нет в протоколе	0 Нет в протоколе	0 Нет в протоколе	1 Есть в протоколе	1 Есть патология	2	1 ИИ считает патологией	TP (истинополож. ИИ верно нашел патологию)	текст 108	0	1 Есть в протоколе	1 Есть в протоколе	1 Есть в протоколе	1 Есть в протоколе	1 Есть патология	2	1 ИИ считает патологией	TP (истинополож. ИИ верно нашел патологию)	текст	0	1 Есть в протоколе	1 Есть в протоколе	1 Есть в протоколе	1 Есть в протоколе	1 Есть патология	2	0 ИИ считает нормой	FN (ложнонегат. ИИ пропустил	текст	2	0 Нет в протоколе	0 Нет в протоколе	0 Нет в протоколе	0 Нет в протоколе	0 Нет патологии	нет патологии	1 ИИ считает патологией	FP (ложнополож. ИИ нашел лишнюю)	неверно сегментировал	3	0 Нет в протоколе	0 Нет в протоколе	0 Нет в протоколе	0 Нет в протоколе
sub-S07333-ses-E12985	Определяются участки уплотнения легочной паренхимы в верхней, нижней долях правого легкого и в верхней, нижней долях левого легкого общим объемом менее 7%. Очаговых изменений в лёгких не выявлено. Признаки эмфиземы не определяются. В плевральных полостях выпота нет. Аорта на исследуемом уровне не расширена. Лёгочный ствол расширен до 29 мм. Лёгочно- аортальный индекс - 0.853. Определяется кальциф…	Очаговые изменения в паренхиме легких не выявлены. Инфильтративные изменения: в паренхиме множественныеучастки уплотнения по типу «матового стекла» на фоне утолщения интерстиция, объем вовлечения до 25% билатерально. Трахея, главные, долевые и сегментарные бронхи проходимы. Патологического скопления жидкости в плевральных полостях не выявлено. Средостение структурно, не смещено. Медиастинальные л…	В S2, S9, S10 правого легкого и в нижней доле левого легкого субплевральные участки уплотнения паренхимы по типу «матового стекла» на фоне паренхиматозных тяжей. Главные, долевые, сегментарные бронхи проходимы. Увеличенные внутригрудные лимфатические узлы не определяются. В плевральной полости и в полости перикарда свободная жидкость не определяется. Подмышечные, подключичные лимфатические узлы н…	Пневматизация легких: расправлены Очаговые изменения: не выявлено Инфильтративные изменения: в субплевральных отделах S2,6,10 правого легкого и в S3,6,8,9,10 левого легкого участки снижения пневматизации по типу «матового стеклаа» с наличием ретикулярных изменений Интерстициальные изменения: не выявлено Бронхи: без особенностей Плевра: не утолщена Плевральный выпот: не выявлено Органы средостения…	Органы грудной клетки: Объем легких сохранен, легочные поля симметричные. В паренхиме S2 правого легкого субплеврально зона уплотнения по типу «матового стекла» в сочетании с ретикулярными изменениями, аналогичнеы участки уплотнения в субплевральных отделах нижних отделов обоих легких, перибронхиально и субплевральн в S1/2 участки уплотнения паренхимы. Трахея, главные, долевые и сегментарные брон…	1 Есть в протоколе	1 Есть в протоколе	1 Есть в протоколе	1 Есть в протоколе	1 Есть патология	4	1 ИИ считает патологией	TP (истинополож. ИИ верно нашел патологию)	текст 109	0	0 Нет в протоколе	0 Нет в протоколе	0 Нет в протоколе	0 Нет в протоколе	0 Нет патологии	нет патологии	0 ИИ считает нормой	TN (истиноотриц. ИИ верно не нашел патологии)	текст	0	0 Нет в протоколе	0 Нет в протоколе	0 Нет в протоколе	0 Нет в протоколе	0 Нет патологии	нет патологии	0 ИИ считает нормой	TN (истиноотриц. ИИ верно не нашел патологии)	текст	0	0 Нет в протоколе	0 Нет в протоколе	0 Нет в протоколе	0 Нет в протоколе	0 Нет патологии	нет патологии	1 ИИ считает патологией	FP (ложнополож. ИИ нашел лишнюю)	неверно сегментировал	3	0 Нет в протоколе	0 Нет в протоколе	0 Нет в протоколе	0 Нет в протоколе
sub-S07335-ses-E13591	Определяются участки уплотнения легочной паренхимы в верхней, средней, нижней долях правого легкого и в верхней доле левого легкого общим объемом менее 7%. Очаговых изменений в лёгких не выявлено. Признаки эмфиземы не определяются. В правой плевральной полости определяется выпот объёмом 417 мл и средней плотностью 9 HU. В левой плевральной полости выпота нет. Аорта на исследуемом уровне не расшир…	Перфузия легких мозаичная. Очаговые изменения в паренхиме легких не выявлены. Инфильтративные изменения в паренхиме легких не выявлены. Трахея, главные, долевые и сегментарные бронхи проходимы. Плевральный выпот справа, толщина слоя до 20 мм, слева до 5 мм. Средостение структурно, не смещено. Медиастинальные лимфатические узлы: увеличены 2R до 12 мм по КО, 7 гр. до 10 мм, в прикорневых отделах пе…	Выпот в правой плевральной полости до 22мм. Отмечается мозаичная воздушность паренхимы легких с двух сторон на фоне утолщенного междолькового интерстиция. Очаговых и инфильтративных изменений в легких не выявлено. Главные, долевые, сегментарные бронхи проходимы. Отмечается перибронхиальное уплотнение клетчатки в корне правого легкого на фоне многочисленных лимфатических узлов средостения размерам…	Пневматизация легких: расправлены Очаговые изменения: не выявлено Инфильтративные изменения: не выявлено Интерстициальные изменения: не выявлено Бронхи: без особенностей Плевра: не утолщена Плевральный выпот: справа толщиной слоя до 22 мм Органы средостения: без особенностей Сердце увеличено в размерах. Атеросклероз аорты, коронарных артерий Дефектов контрастирования в просвете легочной артерии и…	Объем легких сохранен, легочные поля симметричные. Отмечается утолщение междолькового интерстиция правого легкого. В заднее-базальных отделных отделах справа участки неравномерного уплотнения. Паренхиматозные тяжи в язычковых сегментах обоих легких. Трахея, главные, долевые и сегментарные бронхи проходимы, внутрипросветный секрет не определяется. В правой плевральной полости выпот толщиной слоя д…	0 Нет в протоколе	1 Есть в протоколе	0 Нет в протоколе	1 Есть в протоколе	1 Есть патология	2	1 ИИ считает патологией	TP (истинополож. ИИ верно нашел патологию)	текст 110	0	0 Нет в протоколе	0 Нет в протоколе	0 Нет в протоколе	0 Нет в протоколе	0 Нет патологии	нет патологии	0 ИИ считает нормой	TN (истиноотриц. ИИ верно не нашел патологии)	текст	0	0 Нет в протоколе	0 Нет в протоколе	0 Нет в протоколе	0 Нет в протоколе	0 Нет патологии	нет патологии	0 ИИ считает нормой	TN (истиноотриц. ИИ верно не нашел патологии)	текст	0	1 Есть в протоколе	1 Есть в протоколе	0 Нет в протоколе	1 Есть в протоколе	1 Есть патология	3	1 ИИ считает патологией	TP (истинополож. ИИ верно нашел патологию)	текст	0	1 Есть в протоколе	1 Есть в протоколе	1 Есть в протоколе	1 Есть в протоколе
sub-S07340-ses-E60582	Участков уплотнения легочной паренхимы не выявлено. Очаговых изменений в лёгких не выявлено. Признаки эмфиземы не определяются. В плевральных полостях выпота нет. Аорта на исследуемом уровне не расширена. Легочный ствол не расширен (до 24 мм). Лёгочно- аортальный индекс - 0.774. В проекциях коронарных артерий без признаков кальцификации. Волюметрия эпикардиального жира = 69мл (норма). Волюметрия …	Состояние после двусторонней маммопластики эндопротезом. В ВМК правой молочной железы гиперваскулярный очаг 9 мм. Очаговые изменения в паренхиме легких не выявлены. Инфильтративные изменения в паренхиме легких не выявлены. Трахея, главные, долевые и сегментарные бронхи проходимы. Патологического скопления жидкости в плевральных полостях не выявлено. Средостение структурно, не смещено. Медиастинал…	Очаговых и инфильтративных изменений в легких не выявлено. Главные, долевые, сегментарные бронхи проходимы. Увеличенные внутригрудные лимфатические узлы 3,4,7 групп размером до 16мм по КО. В молочных железах установлены импланты. В плевральной полости свободная жидкость не определяется. Малый выпот в полости перикарда. Аорта не расширена, дефекты наполнения не выявлены. Стенки аорты и коронарных …	Пневматизация легких: расправлены Очаговые изменения: не выявлено Инфильтративные изменения: не выявлено Интерстициальные изменения: не выявлено Бронхи: без особенностей Плевра: не утолщена Плевральный выпот: не выявлено Органы средостения: без особенностей Атеросклероз аорты, коронарных артерий Дефектов контрастирования в просвете легочной артерии и ее ветвей не выявлено Лимфатические узлы: надк…	Органы грудной клетки: Объем легких сохранен, легочные поля симметричные. В S2 прваого легкого очаг до 2,5 мм. Инфильтративных изменений не выявлено. Трахея, главные, долевые и сегментарные бронхи проходимы, внутрипросветный секрет не определяется. Скопления жидкости в плевральных полостях не выявлено. Средостение структурно, не смещено, объемных образований не выявлено. Сердце располагается обыч…	0 Нет в протоколе	0 Нет в протоколе	0 Нет в протоколе	0 Нет в протоколе	0 Нет патологии	нет патологии	0 ИИ считает нормой	TN (истиноотриц. ИИ верно не нашел патологии)		0	0 Нет в протоколе	0 Нет в протоколе	0 Нет в протоколе	0 Нет в протоколе	0 Нет патологии	нет патологии	0 ИИ считает нормой	TN (истиноотриц. ИИ верно не нашел патологии)	текст	0	0 Нет в протоколе	0 Нет в протоколе	0 Нет в протоколе	0 Нет в протоколе	0 Нет патологии	нет патологии	0 ИИ считает нормой	TN (истиноотриц. ИИ верно не нашел патологии)	текст	0	1 Есть в протоколе	1 Есть в протоколе	0 Нет в протоколе	1 Есть в протоколе	1 Есть патология	4	1 ИИ считает патологией	TP (истинополож. ИИ верно нашел патологию)	текст	0	0 Нет в протоколе	0 Нет в протоколе	0 Нет в протоколе	0 Нет в протоколе
sub-S07342-ses-E13003	Участков (описание с изображений)	Очаговые изменения в паренхиме легких не выявлены. Инфильтративные изменения в паренхиме легких не выявлены. Гиповентиляционные изменения в паренхиме легких. Трахея, главные, долевые и сегментарные бронхи проходимы. Двусторонний плевральный выпот, толщина слоя справа до 7 мм, слева до 19 мм. Средостение структурно, не смещено. Медиастинальные лимфатические узлы: не увеличены. Над- и подключичные,…	Артефакты от дыхательных движений. Очаговых и инфильтративных изменений в легких не выявлено. Главные, долевые, сегментарные бронхи проходимы. Увеличенные внутригрудные лимфатические узлы не определяются. В плевральной полости двусторонний выпот до 26мм. и в полости перикарда свободная жидкость не определяется. Подмышечные, подключичные лимфатические узлы не увеличены. Аорта не расширена. Состоян…	Пневматизация легких: расправлены Очаговые изменения: не выявлено Инфильтративные изменения: не выявлено Интерстициальные изменения: не выявлено Бронхи: без особенностей Плевра: не утолщена Плевральный выпот: справа толщиной слоя до 12 мм, слева до 21 мм Органы средостения: без особенностей Сердце увеличено в размерах. Атеросклероз аорты, коронарных артерий Медиастинальные и аксиллярные лимфатиче…	Органы грудной клетки: Объем легких сохранен, легочные поля симметричные. Субсегментарные ателектазы задне-базальных отделов легких. Иных очаговых и инфильтративных изменений не выявлено. Трахея, главные, долевые и сегментарные бронхи проходимы, внутрипросветный секрет не определяется. В левой плевральной полости жидкость толщиной до 21 мм, справа следовое количество жидкости. Средостение структу…	0 Нет в протоколе	0 Нет в протоколе	0 Нет в протоколе	1 Есть в протоколе	1 Есть патология	2	1 ИИ считает патологией	TP (истинополож. ИИ верно нашел патологию)	текст 112	0	0 Нет в протоколе	0 Нет в протоколе	0 Нет в протоколе	0 Нет в протоколе	1 Есть патология	2	1 ИИ считает патологией	TP (истинополож. ИИ верно нашел патологию)	текст	0	0 Нет в протоколе	0 Нет в протоколе	0 Нет в протоколе	0 Нет в протоколе	0 Нет патологии	нет патологии	0 ИИ считает нормой	TN (истиноотриц. ИИ верно не нашел патологии)	текст	0	0 Нет в протоколе	0 Нет в протоколе	0 Нет в протоколе	0 Нет в протоколе	0 Нет патологии	нет патологии	0 ИИ считает нормой	TN (истиноотриц. ИИ верно не нашел патологии)	текст	0	1 Есть в протоколе	1 Есть в протоколе	1 Есть в протоколе	1 Есть в протоколе
sub-S07376-ses-E13059	Определяются участки уплотнения легочной паренхимы в верхней, средней, нижней долях правого легкого и в верхней, нижней долях левого легкого общим объемом более 7%. Очаговых изменений в лёгких не выявлено. Признаки эмфиземы не определяются. В обеих плевральных полостях определяется выпот, справа: объёмом 681 мл и средней плотностью 5 HU, слева: объёмом 54 мл и средней плотностью 0 HU. Аорта на ис…	Очаговые изменения в паренхиме легких не выявлены. Инфильтративные изменения в паренхиме легких не выявлены. Гиповентиляционные изменения в нижних долях легких. Трахея, главные, долевые и сегментарные бронхи проходимы, стенки уплотнены, утолщены. Содержимое в субсегментарных бронхах нижних долей. Двусторонний плевральный выпот, толщина слоя справа до 15 мм, слева до 15 мм. Средостение структурно,…	Двусторонний плевральный выпот до 18мм. Субсегментарные ателектазы базальных сегментов легких. Очаговых и инфильтративных изменений в легких не выявлено. Главные, долевые, сегментарные бронхи проходимы. Увеличенные внутригрудные лимфатические узлы не определяются. В полости перикарда свободная жидкость не определяется. Подмышечные, подключичные лимфатические узлы не увеличены. Аорта не расширена.…	Пневматизация легких: субсегментарные ателектазы в нижних долях легких Очаговые изменения: не выявлено Инфильтративные изменения: не выявлено Интерстициальные изменения: не выявлено Бронхи: без особенностей Плевра: не утолщена Плевральный выпот: справа толщиной слоя до 12 мм, слева до 18 мм Органы средостения: без особенностей Сердце увеличено в размерах. Атеросклероз аорты, коронарных артерий Ме…	Органы грудной клетки: Объем легких сохранен, легочные поля симметричные. Задне-бальные отделы легких с наличием субсегментарных ателектазов. Очаговых и инфильтративных изменений не выявлено. Трахея, главные, долевые и сегментарные бронхи проходимы, внутрипросветный секрет не определяется. В плевральных полостях жидкость толщиной слоя слева до 16 мм, справа до 13 мм. Средостение структурно, не см…	1 Есть в протоколе	1 Есть в протоколе	1 Есть в протоколе	1 Есть в протоколе	1 Есть патология	2	1 ИИ считает патологией	TP (истинополож. ИИ верно нашел патологию)	текст 113	0	0 Нет в протоколе	0 Нет в протоколе	0 Нет в протоколе	0 Нет в протоколе	0 Нет патологии	нет патологии	0 ИИ считает нормой	TN (истиноотриц. ИИ верно не нашел патологии)	текст	0	0 Нет в протоколе	0 Нет в протоколе	0 Нет в протоколе	0 Нет в протоколе	0 Нет патологии	нет патологии	0 ИИ считает нормой	TN (истиноотриц. ИИ верно не нашел патологии)	текст	0	0 Нет в протоколе	0 Нет в протоколе	0 Нет в протоколе	0 Нет в протоколе	0 Нет патологии	нет патологии	0 ИИ считает нормой	TN (истиноотриц. ИИ верно не нашел патологии)	текст	0	1 Есть в протоколе	1 Есть в протоколе	1 Есть в протоколе	1 Есть в протоколе
sub-S07405-ses-E50838	Определяются участки уплотнения легочной паренхимы в верхней, средней, нижней долях правого легкого и в верхней доле левого легкого общим объемом менее 7%. В обоих лёгких выявляются узлы до 10x8мм (средний размер 9мм по Fleischner), объёмом до 348мм3. В лёгких определяются участки эмфизематозных изменений менее 6%. В правой плевральной полости определяется выпот объёмом 2 мл и средней плотностью …	В корне правого легкого солидное образование, с перибронхиальным распространением, сливается с лимфоузлами 10-11R, окружает верхнедолевой бронх с нерезким сукжением просвета, сегментарные, В2 окклюзирован, среднедолевой и нижнедолевой без сужения просвета. Размеры 45х37 мм. В S3 правого легкого солидные очаги до 9 мм. В S2 периферические участки уплотнения по типу «матового стекла», в S3 периброн…	В прикорневых отделах верней доли правого легкого с сужением верхнедолевого и сегментарных бронхов визуализируется объемное образование размером до 45х38х52мм. Увеличенные внутригрудные лимфатические узлы 11мм по КО. В субплевральных отделах S2 правого легкого многочисленные зоны уплотнения по типу консолидации, в S1/S3 правого легкого многочисленные очаги по типу «дерево в почках» и единичные со…	Пневматизация легких: расправлены Очаговые изменения: в корне верхней доле правого легкого солидное образование неправильной формы, с четкими неровными контурами, размерами до 46х45 мм. Так же в верхней доле правого легкого единичные солидные очаги округлой формы, размерами до 7 мм Инфильтративные изменения: перибронхиальной в верхней доле справа определяются множественные очаги консолидации и уч…	Объем легких сохранен, легочные поля симметричные. В прикорневых отделах правого легкого солидное образование, неоднородной структуры размерами до 56х40 мм. В структуре образования обрываются легочные аретрии и вены, просвет правого главного бронха сужен до 6 мм. В паренхиме S2 правого легкого участки консолидации в сочетании с зонами матового стекла. В перибронхиальных отделах верхней доли левог…	1 Есть в протоколе	1 Есть в протоколе	1 Есть в протоколе	1 Есть в протоколе	1 Есть патология	4	1 ИИ считает патологией	TP (истинополож. ИИ верно нашел патологию)	не сегментировал образование в корне	0	0 Нет в протоколе	0 Нет в протоколе	0 Нет в протоколе	0 Нет в протоколе	1 Есть патология	2	1 ИИ считает патологией	TP (истинополож. ИИ верно нашел патологию)	текст	0	1 Есть в протоколе	1 Есть в протоколе	1 Есть в протоколе	1 Есть в протоколе	1 Есть патология	4	1 ИИ считает патологией	TP (истинополож. ИИ верно нашел патологию)	текст	0	1 Есть в протоколе	1 Есть в протоколе	1 Есть в протоколе	1 Есть в протоколе	1 Есть патология	4	1 ИИ считает патологией	TP (истинополож. ИИ верно нашел патологию)	текст	0	0 Нет в протоколе	0 Нет в протоколе	0 Нет в протоколе	0 Нет в протоколе
sub-S07461-ses-E13222	Определяются участки уплотнения легочной паренхимы в верхней, нижней долях правого легкого и в верхней, нижней долях левого легкого общим объемом менее 7%. Очаговых изменений в лёгких не выявлено. Признаки эмфиземы не определяются. В плевральных полостях выпота нет. Аорта на исследуемом уровне не расширена. Легочный ствол не расширен (до 25 мм). Лёгочно- аортальный индекс - 0.676. Определяется ка…	Очаговые изменения в паренхиме легких не выявлены. Инфильтративные изменения: в паренхиме легких множественные слабой выраженности участки уплотнения по типу «матового стекла» на фоне утолщения интерстиция. Трахея, главные, долевые и сегментарные бронхи проходимы. Патологического скопления жидкости в плевральных полостях не выявлено. Средостение структурно, не смещено. Медиастинальные лимфатическ…	Полисегментарно в обоих легких многочисленные очаговые уплотнения по типу «матового стекла» с нечеткими контурами. Главные, долевые, сегментарные бронхи проходимы. Увеличенные внутригрудные лимфатические узлы не определяются. В плевральной полости и в полости перикарда свободная жидкость не определяется. Подмышечные, подключичные лимфатические узлы не увеличены. Аорта не расширена, дефекты наполн…	Пневматизация легких: расправлены Очаговые изменения: не выявлено Инфильтративные изменения: определяются участки снижения пневматизации по типу «матового стекла» с наличием ретикулярных изменений в субплевральных отделах легких Интерстициальные изменения: не выявлено Бронхи: без особенностей Плевра: не утолщена Плевральный выпот: не выявлено Органы средостения: без особенностей Атеросклероз аорт…	Объем легких сохранен, легочные поля симметричные. В периферических отделах обоих легких визуализируются очаги уплотнения по типу «матового стекла» в сочетании с ретикулярными изменениями. В S8/9 правого легкого солидный очаг до 7 мм. Трахея, главные, долевые и сегментарные бронхи проходимы, внутрипросветный секрет не определяется. Скопления жидкости в плевральных полостях не выявлено. Средостени…	1 Есть в протоколе	1 Есть в протоколе	1 Есть в протоколе	1 Есть в протоколе	1 Есть патология	4	1 ИИ считает патологией	TP (истинополож. ИИ верно нашел патологию)	текст 115	0	0 Нет в протоколе	0 Нет в протоколе	0 Нет в протоколе	0 Нет в протоколе	0 Нет патологии	нет патологии	0 ИИ считает нормой	TN (истиноотриц. ИИ верно не нашел патологии)	текст	0	0 Нет в протоколе	0 Нет в протоколе	0 Нет в протоколе	0 Нет в протоколе	0 Нет патологии	нет патологии	0 ИИ считает нормой	TN (истиноотриц. ИИ верно не нашел патологии)	текст	0	0 Нет в протоколе	0 Нет в протоколе	0 Нет в протоколе	0 Нет в протоколе	0 Нет патологии	нет патологии	0 ИИ считает нормой	TN (истиноотриц. ИИ верно не нашел патологии)	текст	0	0 Нет в протоколе	0 Нет в протоколе	0 Нет в протоколе	0 Нет в протоколе
sub-S07517-ses-E13481	Определяются участки уплотнения легочной паренхимы в средней, нижней долях правого легкого общим объемом менее 7%. Очаговых изменений в лёгких не выявлено. В лёгких определяются признаки эмфиземы. Процент поражения правого лёгкого 31%, левого лёгкого 13%, обоих лёгких 22%. В плевральных полостях выпота нет. Супраренальный отдел аорты расширен до 26 мм (дилатация). Другие отделы аорты на исследуем…	В S2,4,6,8,9 правого легкого группы очагов по типу «дерева в почках». Буллезная парасептальная эмфизема в верхушках. Трахея, главные, долевые и сегментарные бронхи проходимы. Стенки сегментарных и субсегментарных утолщены, более выраженно справа в нижней доле. Патологического скопления жидкости в плевральных полостях не выявлено. Средостение структурно, не смещено. Медиастинальные лимфатические у…	Артефакты от дыхательных движений. В S2, S3 правого легкого очаги по типу «дерево в почках». На остальном протяжении очаговых и инфильтративных изменений в легких не выявлено. Главные, долевые, сегментарные бронхи проходимы. Увеличенные внутригрудные лимфатические узлы не определяются. В плевральной полости и в полости перикарда свободная жидкость не определяется. Подмышечные, подключичные лимфат…	Пневматизация легких: расправлены Очаговые изменения: не выявлено Инфильтративные изменения: мелкие перибронхиальные очаги консолидации в S2,4,6,8,9 правого легкого Интерстициальные изменения: центрилобулярная и парасептальная эмфизема легких Бронхи: стенки утолщены, больше в правом легком, в просветах субсегментарных небольшое количество мокроты Плевра: не утолщена Плевральный выпот: не выявлено…	Объем легких сохранен, легочные поля симметричные. Исследование проведено с дыхательными артефактами. Диффузно эмфизематозные изменения верхних отделов легких. Очаговых и инфильтративных изменений в легких не выявлено. Трахея проходима, по правой стенке дивертикул размерами до 7 мм. Главные, долевые и сегментарные бронхи проходимы, внутрипросветный секрет не определяется. Просветы сегментерных и …	1 Есть в протоколе	1 Есть в протоколе	1 Есть в протоколе	0 Нет в протоколе	1 Есть патология	4	1 ИИ считает патологией	TP (истинополож. ИИ верно нашел патологию)	текст 116	0	1 Есть в протоколе	0 Нет в протоколе	1 Есть в протоколе	1 Есть в протоколе	1 Есть патология	3	1 ИИ считает патологией	TP (истинополож. ИИ верно нашел патологию)	текст	0	0 Нет в протоколе	0 Нет в протоколе	0 Нет в протоколе	0 Нет в протоколе	0 Нет патологии	нет патологии	0 ИИ считает нормой	TN (истиноотриц. ИИ верно не нашел патологии)	текст	0	0 Нет в протоколе	0 Нет в протоколе	0 Нет в протоколе	0 Нет в протоколе	0 Нет патологии	нет патологии	1 ИИ считает патологией	FP (ложнополож. ИИ нашел лишнюю)	текст	3	0 Нет в протоколе	0 Нет в протоколе	0 Нет в протоколе	0 Нет в протоколе
sub-S07601-ses-E13451	Определяются участки уплотнения легочной паренхимы в верхней, средней долях правого легкого и в верхней доле левого легкого общим объемом менее 7%. Очаговых изменений в лёгких не выявлено. В лёгких определяются участки эмфизематозных изменений менее 6%. В правой плевральной полости определяется выпот объёмом 729 мл и средней плотностью 19 HU. В левой плевральной полости выпота нет. Нисходящий отд…	В нижнем отделе правого гемиторакса кистозно-солидная структура размерами 100х90 мм, с вовлечением плевральной полости, паренхимы нижней доли (компремирована, бронхи В8-10 прослеживаются фрагментарно). В остальных отделах легких очаговые и инфильтративные изменения в паренхиме не выявлены. Трахея, главные, долевые и сегментарные бронхи проходимы, в просвете небольшое количество содержимого. Плевр…	В S9/10 правого легкого на фоне ателектаза визуализируется кистозное многокамерное образование размером до 86х60х97мм. По костальной плевре на этом уровне многочисленные кистозные уплотнения. На остальном протяжении очаговых и инфильтративных изменений в легких не выявлено. Главные, долевые, сегментарные бронхи проходимы. Состояние после стентирования верхней трети трахеи. Увеличенные внутригрудн…	Плевральный выпот: справа толщиной слоя до 14 мм, на фоне которого прослеживаются множественные кистозные образования, размерами до 71 мм Пневматизация легких: компрессионный ателектаз нижней доли правого легкого Очаговые изменения: не выявлено Инфильтративные изменения: не выявлено Интерстициальные изменения: центрилобулярная эмфизема Бронхи: без особенностей Плевра: не утолщена Органы средостен…	Справа, тесно прилегая к костальной плевре (возможно исходящее из нее) визуализируется кистозно-солидное образование размерами 115х106х142 мм. Прилежащие отделы нижней доли правого легкого компримированы. Диффузно в верхних отделах обоих легких эмфизематозные изменения. Паренхтиматозные тяжи в нижних отделах левого легкого. В просвете трахеи протез на протяжении 37 мм, дистальный конец расположен…	1 Есть в протоколе	1 Есть в протоколе	1 Есть в протоколе	1 Есть в протоколе	1 Есть патология	4	1 ИИ считает патологией	TP (истинополож. ИИ верно нашел патологию)	текст 117	0	0 Нет в протоколе	0 Нет в протоколе	1 Есть в протоколе	1 Есть в протоколе	1 Есть патология	3	1 ИИ считает патологией	TP (истинополож. ИИ верно нашел патологию)	текст	0	0 Нет в протоколе	0 Нет в протоколе	0 Нет в протоколе	0 Нет в протоколе	0 Нет патологии	нет патологии	0 ИИ считает нормой	TN (истиноотриц. ИИ верно не нашел патологии)	текст	0	0 Нет в протоколе	0 Нет в протоколе	0 Нет в протоколе	0 Нет в протоколе	0 Нет патологии	нет патологии	0 ИИ считает нормой	TN (истиноотриц. ИИ верно не нашел патологии)	текст	0	1 Есть в протоколе	0 Нет в протоколе	1 Есть в протоколе	0 Нет в протоколе
sub-S07736-ses-E14072	Участков уплотнения легочной паренхимы не выявлено. В правом лёгком выявляется узел 8x6мм (средний размер 7мм по Fleischner), объёмом 102мм3. Признаки эмфиземы не определяются. В плевральных полостях выпота нет. Аорта на исследуемом уровне не расширена. Легочный ствол не расширен (до 21 мм). Лёгочно- аортальный индекс - 0.656. Определяется кальцификация коронарных артерий - Индекс Агатстона: 52, …	Очаговые изменения в паренхиме легких не выявлены. Инфильтративные изменения в паренхиме легких не выявлены. Апикальный плевропневмофиброз. Фиброателектаз S5 правого легкого. Трахея, главные, долевые и сегментарные бронхи проходимы. Патологического скопления жидкости в плевральных полостях не выявлено. Средостение структурно, не смещено. Медиастинальные лимфатические узлы: не увеличены. Над- и по…	Многочисленные субплевральные очаги в верхних долях обоих легких. Фиброателектаз S5 правого легкого. На остальном протяжении очаговых и инфильтративных изменений в легких не выявлено. Главные, долевые, сегментарные бронхи проходимы. Увеличенные внутригрудные лимфатические узлы не определяются. Единичные 4L группы до 10мм по В плевральной полости и в полости перикарда свободная жидкость не определ…	Пневматизация легких: фиброателектаз S5 справа Очаговые изменения: единичные очаги в легких до 4 мм Инфильтративные изменения: не выявлено Интерстициальные изменения: не выявлено Бронхи: без особенностей Плевра: не утолщена Плевральный выпот: не выявлено Органы средостения: без особенностей Атеросклероз аорты, коронарных артерий Дефектов контрастирования в просвете легочной артерии и ее ветвей не…	Органы грудной клетки: Объем легких сохранен, легочные поля симметричные. Тракционные бронхоэктазы S5 правого легкого. В S3 правого легкого солидный очаг до 5х4 мм. В апикальных отделах обоих легких субплевральные участки уплотнения. Инфильтративных изменений не выявлено. Трахея, главные, долевые и сегментарные бронхи проходимы, внутрипросветный секрет не определяется. Скопления жидкости в плевра…	0 Нет в протоколе	0 Нет в протоколе	0 Нет в протоколе	0 Нет в протоколе	0 Нет патологии	нет патологии	0 ИИ считает нормой	TN (истиноотриц. ИИ верно не нашел патологии)	текст 118	0	0 Нет в протоколе	0 Нет в протоколе	0 Нет в протоколе	0 Нет в протоколе	0 Нет патологии	нет патологии	0 ИИ считает нормой	TN (истиноотриц. ИИ верно не нашел патологии)	текст	0	0 Нет в протоколе	1 Есть в протоколе	1 Есть в протоколе	1 Есть в протоколе	1 Есть патология	2	1 ИИ считает патологией	TP (истинополож. ИИ верно нашел патологию)	текст	0	0 Нет в протоколе	0 Нет в протоколе	0 Нет в протоколе	0 Нет в протоколе	0 Нет патологии	нет патологии	0 ИИ считает нормой	TN (истиноотриц. ИИ верно не нашел патологии)	текст	0	0 Нет в протоколе	0 Нет в протоколе	0 Нет в протоколе	0 Нет в протоколе
sub-S07778-ses-E13759	Определяются участки уплотнения легочной паренхимы в верхней, средней, нижней долях правого легкого и в верхней, нижней долях левого легкого общим объемом более 7%. Очаговых изменений в лёгких не выявлено. В лёгких определяются участки эмфизематозных изменений менее 6%. Определяется булла: 6х4 мм. В обеих плевральных полостях определяется выпот, справа: объёмом 40 мл и средней плотностью 59 HU, с…	Легкие расправлены не полностью за счет неполного вдоха, в нижних долях субсегментарные ателектазы. На этом фоне убедительно очаговые и инфильтративные изменения в паренхиме расправленных отделов легких не выявлены. Трахея, главные, долевые и сегментарные бронхи проходимы. Патологического скопления жидкости в плевральных полостях не выявлено. Средостение структурно, не смещено. Медиастинальные ли…	Ателектазы задне-базальных сегментов легких. Очаговых и инфильтративных изменений в легких не выявлено. Главные, долевые, сегментарные бронхи проходимы. Увеличенные многочисленные внутригрудные и надключичные лимфатические узлы всех групп размером до 23мм по КО. В плевральной полости с двух сторон минимальный выпот. В полости перикарда свободная жидкость не определяется. Подмышечные, подключичные…	Пневматизация легких: расправлены, за исключением субсегментарных ателектазов в нижних долях легких Очаговые изменения: не выявлено Инфильтративные изменения: не выявлено Интерстициальные изменения: не выявлено Бронхи: без особенностей Плевра: не утолщена Плевральный выпот: слева следовое количество, толщиной до 8 мм Органы средостения: без особенностей Сердце увеличено в размерах. Атеросклероз а…	Субсегментарные ателектазы в задне - базальных отделах обоих легких. В задне-базальных отделах обоих легких участки неравномерного уплотнения. Апикально справа участок уплотнения по типу «матового стекла». Отмечается диффузное утолщение междолькового интерстиция. Трахея, главные, долевые и сегментарные бронхи проходимы, внутрипросветный секрет не определяется. В левой плевральной полости следовое…	1 Есть в протоколе	1 Есть в протоколе	1 Есть в протоколе	1 Есть в протоколе	1 Есть патология	3	1 ИИ считает патологией	TP (истинополож. ИИ верно нашел патологию)	текст 119	0	0 Нет в протоколе	0 Нет в протоколе	0 Нет в протоколе	0 Нет в протоколе	1 Есть патология	2	1 ИИ считает патологией	TP (истинополож. ИИ верно нашел патологию)	текст	0	0 Нет в протоколе	0 Нет в протоколе	0 Нет в протоколе	0 Нет в протоколе	0 Нет патологии	нет патологии	0 ИИ считает нормой	TN (истиноотриц. ИИ верно не нашел патологии)	текст	0	1 Есть в протоколе	1 Есть в протоколе	1 Есть в протоколе	1 Есть в протоколе	1 Есть патология	4	1 ИИ считает патологией	TP (истинополож. ИИ верно нашел патологию)	сегментированы не все	0	0 Нет в протоколе	1 Есть в протоколе	1 Есть в протоколе	1 Есть в протоколе
sub-S07918-ses-E14004	Участков уплотнения легочной паренхимы не выявлено. Очаговых изменений в лёгких не выявлено. Признаки эмфиземы не определяются. В плевральных полостях выпота нет. Аорта на исследуемом уровне не расширена. Легочный ствол не расширен (до 25 мм). Лёгочно- аортальный индекс - 0.781. В проекциях коронарных артерий без признаков кальцификации. Волюметрия эпикардиального жира = 93мл (норма). Волюметрия …	Очаговые изменения в паренхиме легких не выявлены. Инфильтративные изменения в паренхиме легких не выявлены. Трахея, главные, долевые сегментарные бронхи проходимы. атологического скопления жидкости в плевральных полостях не выявлено. Средостение структурно, не смещено. Медиастинальные лимфатические узлы: не увеличены. Над- и подключичные, подмышечные лимфатические узлы: не увеличены. Сердце расп…	Очаговых и инфильтративных изменений в легких не выявлено. Главные, долевые, сегментарные бронхи проходимы. Увеличенные внутригрудные лимфатические узлы не определяются. В плевральной полости и в полости перикарда свободная жидкость не определяется. Подмышечные, подключичные лимфатические узлы не увеличены. Аорта не расширена. Ствол легочной артерии не расширен. Костных деструктивных изменений в …	Пневматизация легких: расправлены Очаговые изменения: не выявлено Инфильтративные изменения: не выявлено Интерстициальные изменения: не выявлено Бронхи: без особенностей Плевра: не утолщена Плевральный выпот: не выявлено Органы средостения: без особенностей Медиастинальные и аксиллярные лимфатические узлы: единичные мелкие узлы сохраняют типичную структуру, размеры по короткой оси не превышают 1,…	Органы грудной клетки: Объем легких сохранен, легочные поля симметричные. В паренхиме легких единичные очаги, в S6 субкапсулярно 4 мм, в S8 слева до 4 мм. В нижних отделах легких паренхиматохные тяжи. Инфильтративных изменений не выявлено. Трахея, главные, долевые и сегментарные бронхи проходимы, внутрипросветный секрет не определяется. Скопления жидкости в плевральных полостях не выявлено. Средо…	0 Нет в протоколе	0 Нет в протоколе	0 Нет в протоколе	0 Нет в протоколе	0 Нет патологии	нет патологии	0 ИИ считает нормой	TN (истиноотриц. ИИ верно не нашел патологии)	текст 120	0	0 Нет в протоколе	0 Нет в протоколе	0 Нет в протоколе	0 Нет в протоколе	0 Нет патологии	нет патологии	0 ИИ считает нормой	TN (истиноотриц. ИИ верно не нашел патологии)	текст	0	0 Нет в протоколе	0 Нет в протоколе	0 Нет в протоколе	1 Есть в протоколе	1 Есть патология	2	0 ИИ считает нормой	FN (ложнонегат. ИИ пропустил	текст	2	0 Нет в протоколе	0 Нет в протоколе	0 Нет в протоколе	0 Нет в протоколе	0 Нет патологии	нет патологии	0 ИИ считает нормой	TN (истиноотриц. ИИ верно не нашел патологии)	текст	0	0 Нет в протоколе	0 Нет в протоколе	0 Нет в протоколе	0 Нет в протоколе
sub-S07931-ses-E14038	Признаки эмфиземы не определяются. Аорта на исследуемом уровне не расширена. В проекциях коронарных артерий без признаков кальцификации. Увеличенных внутригрудных лимфатических узлов не определяется. Переломы рёбер не выявлены. Высота тел позвонков сохранена. Минеральная плотность не снижена. Утолщение надпочечников не выявлено. В паренхиме правой почки образование 11x14мм (объем 0.96см3) ср. пло…	Очаговые изменения в паренхиме легких не выявлены. Инфильтративные изменения в паренхиме легких не выявлены. Трахея, главные, долевые и сегментарные бронхи проходимы. Патологического скопления жидкости в плевральных полостях не выявлено. Средостение структурно, не смещено. Медиастинальные лимфатические узлы: не увеличены. Над- и подключичные, подмышечные лимфатические узлы: не увеличены. Сердце р…	Артефакты от дыхательных движений. Очаговых и инфильтративных изменений в легких не выявлено. Главные, долевые, сегментарные бронхи проходимы. Увеличенные внутригрудные лимфатические узлы не определяются. В плевральной полости и в полости перикарда свободная жидкость не определяется. Подмышечные, подключичные лимфатические узлы не увеличены. Аорта не расширена. Стенки аорты и коронарных артерий ф…	Пневматизация легких: расправлены Очаговые изменения: не выявлено Инфильтративные изменения: не выявлено Интерстициальные изменения: в субплевральных отделах задне-базальных отделов легких фиброзные изменения Бронхи: без особенностей Плевра: не утолщена Плевральный выпот: не выявлено Органы средостения: без особенностей Сердце увеличено в размерах. Атеросклероз аорты, коронарных артерий Дефектов …	Органы грудной клетки: На фоне выраженных дыхательных артефактов очаговых и инфильтративных изменений в легких не выявлено. Отмечается гиповентиляция задних отделов легких и диффузное утолщение междолькового интерстиция. Трахея, главные, долевые и сегментарные бронхи проходимы, внутрипросветный секрет не определяется. Скопления жидкости в плевральных полостях не выявлено. Средостение структурно, …	0 Нет в протоколе	0 Нет в протоколе	0 Нет в протоколе	0 Нет в протоколе	0 Нет патологии	нет патологии	0 ИИ считает нормой	TN (истиноотриц. ИИ верно не нашел патологии)	текст 121	0	0 Нет в протоколе	0 Нет в протоколе	0 Нет в протоколе	0 Нет в протоколе	0 Нет патологии	нет патологии	0 ИИ считает нормой	TN (истиноотриц. ИИ верно не нашел патологии)	текст	0	0 Нет в протоколе	0 Нет в протоколе	0 Нет в протоколе	0 Нет в протоколе	0 Нет патологии	нет патологии	0 ИИ считает нормой	TN (истиноотриц. ИИ верно не нашел патологии)	текст	0	0 Нет в протоколе	0 Нет в протоколе	0 Нет в протоколе	0 Нет в протоколе	0 Нет патологии	нет патологии	0 ИИ считает нормой	TN (истиноотриц. ИИ верно не нашел патологии)	текст	0	0 Нет в протоколе	0 Нет в протоколе	0 Нет в протоколе	0 Нет в протоколе
sub-S07972-ses-E14139	Участков уплотнения легочной паренхимы не выявлено. Очаговых изменений в лёгких не выявлено. Признаки эмфиземы не определяются. В левой плевральной полости определяется выпот объёмом 130 мл и средней плотностью 37 HU. В правой плевральной полости выпота нет. Аорта на исследуемом уровне не расширена. В проекциях коронарных артерий без признаков кальцификации. Волюметрия эпикардиального жира = 5мл …	Определяется массивный плевральный выпот слева (толщина слоя 29 мм). Паренхима нижней доли субтотально ателектазирована. На уровне 7-10 ребер слева по плевре слева сливные солидные образования с гетерогенным накоплением КС, размерами аксиально максимально 88х49 мм, краниокаудально протяженность 159 мм, нельзя исключить инвазию левого купола диафрагмы. Очаговые и инфильтративные изменения в паренх…	По плевре левого легкого визуализируются многочисленные узловые образования, сливающиеся между собой размером до 73х47х156мм. Нижняя доля левого легкого в компрессионном ателектазе. Небольшой выпот в левой плевральной полости. Инфильтративных изменений в легких не выявлено. Главные, долевые, сегментарные бронхи проходимы. Увеличенные внутригрудные лимфатические узлы не определяются. В плевральной…	Плевральный выпот: слева толщиной слоя до 52 мм Пневматизация легких: субтотальный компрессионный ателектаз нижней доли левого легкого Очаговые изменения: не выявлено Инфильтративные изменения: не выявлено Интерстициальные изменения: не выявлено Бронхи: без особенностей Плевра: не утолщена Органы средостения: без особенностей Медиастинальные и аксиллярные лимфатические узлы: единичные мелкие узлы…	Органы грудной клетки: На фоне нативного сканирования по плевре левого легкого солидное образование размерами примерно до 65х35х71 мм. В левой плевральной полости жидкость толщиной слоя до 42 мм, в правой плевральной полости жидкость не определяется. Сегментарные ателектазы нижних отделов левого легкого. Апикальна в верхней доле правого легкого очаг до 5 мм. Трахея, главные, долевые и сегментарны…	1 Есть в протоколе	1 Есть в протоколе	1 Есть в протоколе	1 Есть в протоколе	1 Есть патология	4	0 ИИ считает нормой	FN (ложнонегат. ИИ пропустил	ателектаз не сегментирован	4	0 Нет в протоколе	0 Нет в протоколе	0 Нет в протоколе	0 Нет в протоколе	0 Нет патологии	нет патологии	0 ИИ считает нормой	TN (истиноотриц. ИИ верно не нашел патологии)	текст	0	0 Нет в протоколе	0 Нет в протоколе	0 Нет в протоколе	1 Есть в протоколе	1 Есть патология	2	0 ИИ считает нормой	FN (ложнонегат. ИИ пропустил	текст	2	0 Нет в протоколе	0 Нет в протоколе	0 Нет в протоколе	0 Нет в протоколе	0 Нет патологии	нет патологии	0 ИИ считает нормой	TN (истиноотриц. ИИ верно не нашел патологии)	текст	0	1 Есть в протоколе	1 Есть в протоколе	1 Есть в протоколе	1 Есть в протоколе
sub-S08097-ses-E27030	Определяются участки уплотнения легочной паренхимы в верхней, нижней долях левого легкого общим объемом более 7%. Очаговых изменений в лёгких не выявлено. В лёгких определяются участки эмфизематозных изменений менее 6%. Определяется булла: 8х7 мм. В правой плевральной полости определяется выпот объёмом 1192 мл и средней плотностью 3 HU. В левой плевральной полости выпота нет. Аорта на исследуемом…	Состояние после пульмонэктомии справа. Остаточная плевральная полость тотально заполнена выпотом без дополнительных образований. Очаговые изменения в паренхиме левого легкого не выявлены. Инфильтративные изменения: в паренхиме левого легкого участки уплотнения по типу «матового стекла» перибронхиально (объем вовлечения 25-50%). Трахея, главные, долевые и сегментарные бронхи проходимы. Патологичес…	Состояние после пневмонэктомии справа. Остаточная плевральная полость заполнена жидкость. Средостение минимально смещено вправо. В паренхиме левого легкого многочисленные полисегментарные участки уплотнения по типу «матового стекла», вероятно, воспалительного характера. Главные, долевые, сегментарные бронхи проходимы. Увеличенные внутригрудные лимфатические узлы не определяются. В плевральной пол…	Правое легкое удалено. В остаточной плевральной полости жидкость. Пневматизация легких: левое легкое расправлено Очаговые изменения: не выявлено Инфильтративные изменения: не выявлено Интерстициальные изменения: не выявлено Бронхи: без особенностей Плевра: не утолщена Органы средостения: не резко смещена вправо Дефектов контрастирования в просвете легочной артерии и ее ветвей не выявлено Медиасти…	Органы грудной клетки: Состояние после пневмонэктомии справа, в зоне резекции жидкость толщиной слоя до 80 мм. Левое легкое расправлено, полисегментарно определяются участки уплотнения по типу «матового стекла». Скопления жидкости в левой плевральной полости не выявлено. Трахея, главный, долевые и сегментарные бронхи слева проходимы, внутрипросветный секрет не определяется. Средостение структурно…	1 Есть в протоколе	1 Есть в протоколе	1 Есть в протоколе	1 Есть в протоколе	1 Есть патология	4	1 ИИ считает патологией	TP (истинополож. ИИ верно нашел патологию)	текст 123	0	0 Нет в протоколе	0 Нет в протоколе	0 Нет в протоколе	0 Нет в протоколе	1 Есть патология	2	1 ИИ считает патологией	TP (истинополож. ИИ верно нашел патологию)	текст	0	0 Нет в протоколе	0 Нет в протоколе	0 Нет в протоколе	0 Нет в протоколе	0 Нет патологии	нет патологии	0 ИИ считает нормой	TN (истиноотриц. ИИ верно не нашел патологии)	текст	0	0 Нет в протоколе	0 Нет в протоколе	0 Нет в протоколе	0 Нет в протоколе	0 Нет патологии	нет патологии	0 ИИ считает нормой	TN (истиноотриц. ИИ верно не нашел патологии)	текст	0	1 Есть в протоколе	1 Есть в протоколе	1 Есть в протоколе	1 Есть в протоколе
sub-S09331-ses-E16116	Участков уплотнения легочной паренхимы не выявлено. Очаговых изменений в лёгких не выявлено. Признаки эмфиземы не определяются. В плевральных полостях выпота нет. Аорта на исследуемом уровне не расширена. Легочный ствол не расширен (до 24 мм). Лёгочно- аортальный индекс - 0.828. Определяется кальцификация коронарных артерий - Индекс Агатстона: 261, CAC-DRS 2. Волюметрия эпикардиального жира = 101…	Очаговые изменения в паренхиме легких не выявлены. Инфильтративные изменения в паренхиме легких не выявлены. Трахея, главные, долевые и сегментарные бронхи проходимы. Патологического скопления жидкости в плевральных полостях не выявлено. Средостение структурно, не смещено. Медиастинальные лимфатические узлы: не увеличены. Над- и подключичные, подмышечные лимфатические узлы: не увеличены. Сердце р…	Очаговых и инфильтративных изменений в легких не выявлено. Главные, долевые, сегментарные бронхи проходимы. Увеличенные внутригрудные лимфатические узлы не определяются. В плевральной полости и в полости перикарда свободная жидкость не определяется. Подмышечные, подключичные лимфатические узлы не увеличены. Аорта не расширена, дефекты наполнения не выявлены. Ствол легочной артерии не расширен. Ко…	Пневматизация легких: расправлены Очаговые изменения: не выявлено Инфильтративные изменения: не выявлено Интерстициальные изменения: не выявлено Бронхи: без особенностей Плевра: не утолщена Плевральный выпот: не выявлено Органы средостения: без особенностей Атеросклероз аорты, коронарных артерий Дефектов контрастирования в просвете легочной артерии и ее ветвей не выявлено Медиастинальные и аксилл…	Органы грудной клетки: Объем легких сохранен, легочные поля симметричные. На фоне участков пневмофиброза очаговых и инфильтративных изменений в легких не выявлено. Трахея, главные, долевые и сегментарные бронхи проходимы, внутрипросветный секрет не определяется. Скопления жидкости в плевральных полостях не выявлено. Средостение структурно, не смещено, объемных образований не выявлено. Сердце расп…	0 Нет в протоколе	0 Нет в протоколе	0 Нет в протоколе	0 Нет в протоколе	0 Нет патологии	нет патологии	0 ИИ считает нормой	TN (истиноотриц. ИИ верно не нашел патологии)	текст 124	0	0 Нет в протоколе	0 Нет в протоколе	0 Нет в протоколе	0 Нет в протоколе	0 Нет патологии	нет патологии	0 ИИ считает нормой	TN (истиноотриц. ИИ верно не нашел патологии)	текст	0	0 Нет в протоколе	0 Нет в протоколе	0 Нет в протоколе	0 Нет в протоколе	0 Нет патологии	нет патологии	0 ИИ считает нормой	TN (истиноотриц. ИИ верно не нашел патологии)	текст	0	0 Нет в протоколе	0 Нет в протоколе	0 Нет в протоколе	0 Нет в протоколе	0 Нет патологии	нет патологии	0 ИИ считает нормой	TN (истиноотриц. ИИ верно не нашел патологии)	текст	0	0 Нет в протоколе	0 Нет в протоколе	0 Нет в протоколе	0 Нет в протоколе
sub-S09390-ses-E16193	Определяются участки уплотнения легочной паренхимы в верхней, нижней долях правого легкого и в верхней, нижней долях левого легкого общим объемом более 7%. Очаговых изменений в лёгких не выявлено. Признаки эмфиземы не определяются. В обеих плевральных полостях определяется выпот, справа: объёмом 13 мл и средней плотностью 23 HU, слева: объёмом 137 мл и средней плотностью 32 HU. Аорта на исследуем…	Определяется пневмоторакс слева, толщина слоя до 55 мм. Левое легкое частично ателектазировано. Плевральный выпот слева, толщина слоя до 9мм. Дистальный отдел плеврального дренажа в мягких тканях 6 межреберья слева. Эмфизема мягких тканей грудной стенки слева. Уплотнение подкожной клетчатки кнаружи от лево лопатки с включениями газа, на коже металлические клипсы. Очаговые и инфильтративные измене…	Левой легкое уменьшено в объеме за счет пневмогидроторакса слева. В нижней доле левого легкого участки уплотнения по типу консолидации. Слева установлен дренаж, конец в мягких тканях грудной стенки. Эмфизема мягких тканей грудной стенки слева. В S10 сегменте правого легкого единичный субсегментарный ателектаз. Главные, долевые, сегментарные бронхи проходимы. Увеличенные внутригрудные лимфатически…	Состояние после дренирования левой плевральной полости, дистальный отдел дренажа на уровне межреберных мышц в 6 межреберье. В левой плевральной полости свободный газ, толщиной слоя до 74 мм Пневматизация легких: расправлены, за исключением субсегментарных ателектазов нижней доли левого легкого Очаговые изменения: не выявлено Инфильтративные изменения: не выявлено Интерстициальные изменения: не вы…	Органы грудной клетки: В левой плевральной полости газ толщиной слоя до 88 мм, справа газ не определяется. Левое легкое не расправлено. Объем правого легкого сохранен. В задне - базальных отделах обоих легких субсегментарные ателектазы. На фоне ателектазов в задних отделах левого легкого участки консолидации. Трахея, главные, долевые и сегментарные бронхи проходимы, внутрипросветный секрет не опр…	1 Есть в протоколе	1 Есть в протоколе	1 Есть в протоколе	1 Есть в протоколе	1 Есть патология	4	1 ИИ считает патологией	TP (истинополож. ИИ верно нашел патологию)	текст 125	0	0 Нет в протоколе	0 Нет в протоколе	0 Нет в протоколе	0 Нет в протоколе	0 Нет патологии	нет патологии	0 ИИ считает нормой	TN (истиноотриц. ИИ верно не нашел патологии)	текст	0	0 Нет в протоколе	0 Нет в протоколе	0 Нет в протоколе	0 Нет в протоколе	0 Нет патологии	нет патологии	0 ИИ считает нормой	TN (истиноотриц. ИИ верно не нашел патологии)	текст	0	0 Нет в протоколе	0 Нет в протоколе	0 Нет в протоколе	0 Нет в протоколе	0 Нет патологии	нет патологии	0 ИИ считает нормой	TN (истиноотриц. ИИ верно не нашел патологии)	текст	0	1 Есть в протоколе	1 Есть в протоколе	1 Есть в протоколе	1 Есть в протоколе
sub-S09422-ses-E16232	Определяются участки уплотнения легочной паренхимы в верхней, нижней долях правого легкого и в верхней, нижней долях левого легкого общим объемом менее 7%. В обоих лёгких выявляются узлы до 19x12мм (средний размер 16мм по Fleischner), объёмом до 1763мм3. Признаки эмфиземы не определяются. В правой плевральной полости определяется выпот объёмом 3 мл и средней плотностью 23 HU. В левой плевральной …	В легких немногочисленные перибронхиальные частично солидные участки до 12 мм. В нижних долях легких единичные солидные очаги с нечеткими контурами до 8 мм. Трахея, главные, долевые и сегментарные бронхи проходимы. Патологического скопления жидкости в плевральных полостях не выявлено. Средостение структурно, не смещено. Медиастинальные лимфатические узлы: не увеличены. Над- и подключичные, подмыш…	В прикорневых отделах S2 правого легкого и в S3 левого легкого субсолидные очаги размером 19х16мм и 25х18мм соответственно. Дополнительно солидные очаги в нижней доле правого легкого размером до 7мм. Главные, долевые, сегментарные бронхи проходимы. Увеличенные внутригрудные лимфатические узлы не определяются. В плевральной полости и в полости перикарда свободная жидкость не определяется. Подмышеч…	Пневматизация легких: расправлены Очаговые изменения: отмечаются субсолидные очаги в S2 справа периваскулярно размерами до 17 мм, в S5 cлева размерами до 19 мм. В S10 правого легкого солидный очаг размерами до 6 мм. Инфильтративные изменения: не выявлено Интерстициальные изменения: в нижних долях участки линейного пневмофиброза Бронхи: без особенностей Плевра: не утолщена Плевральный выпот: не вы…	Органы грудной клетки: Объем легких сохранен, легочные поля симметричные. В S3 слева перибронхиальный очаг уплотнения окруженный зоной матового стекла, общими размерами до 25х14 мм; в S2 справа аналогичный очаг размерами 20х13 мм. В паренхиме легких немногочисленные очаги, контрольные: в S10 очаг до 8х7 мм, в S9 до 5х4 мм. В задне-базальных отделах обоих легких паренхиматозные тяжи. Плевра параве…	1 Есть в протоколе	1 Есть в протоколе	1 Есть в протоколе	1 Есть в протоколе	1 Есть патология	4	1 ИИ считает патологией	TP (истинополож. ИИ верно нашел патологию)	текст 126	0	0 Нет в протоколе	0 Нет в протоколе	0 Нет в протоколе	0 Нет в протоколе	0 Нет патологии	нет патологии	0 ИИ считает нормой	TN (истиноотриц. ИИ верно не нашел патологии)	текст	0	1 Есть в протоколе	1 Есть в протоколе	1 Есть в протоколе	1 Есть в протоколе	1 Есть патология	2	1 ИИ считает патологией	FP (ложнополож. ИИ нашел лишнюю)	текст	2	0 Нет в протоколе	0 Нет в протоколе	0 Нет в протоколе	0 Нет в протоколе	0 Нет патологии	нет патологии	0 ИИ считает нормой	TN (истиноотриц. ИИ верно не нашел патологии)	текст	0	0 Нет в протоколе	0 Нет в протоколе	0 Нет в протоколе	0 Нет в протоколе
sub-S09438-ses-E16252	Определяются участки уплотнения легочной паренхимы в верхней, средней, нижней долях правого легкого и в верхней, нижней долях левого легкого общим объемом более 7%. Очаговых изменений в лёгких не выявлено. Признаки эмфиземы не определяются. В обеих плевральных полостях определяется выпот, справа: объёмом 834 мл и средней плотностью 1 HU, слева: объёмом 1079 мл и средней плотностью 2 HU. Восходящи…	Пациент на ИВЛ, положение ЭТТ удовлетворительное. В просвете пищевода зонд. В левой подключичной области корпус ЭКС, дистальный отдел электрода в ПЖ. Двусторонний плевральный выпот, толщина слоя справа до 38мм, слева до 33 мм. Нижние доли легких ателектазированы. В расправленных отделах на фоне гиповентиляционных изменений очаговые и инфильтративные изменения в паренхиме легких не выявлены. Трахе…	Артефакты от дыхательных движений. Ателектазы нижних долей легких. Инфильтративных изменений в верхних долях легких не выявлено. Главные, долевые, сегментарные бронхи проходимы. Увеличенные внутригрудные лимфатические узлы до 16мм по КО. В плевральной полости двусторонний выпот до 37мм. В полости перикарда свободная жидкость не определяется. Подмышечные, подключичные лимфатические узлы не увеличе…	Пневматизация легких: компрессионные ателектазы нижних долей легких Очаговые изменения: не выявлено Инфильтративные изменения: не выявлено Интерстициальные изменения: не выявлено Бронхи: без особенностей Плевра: не утолщена Плевральный выпот: с двух сторон, толщиной слоя справа до 41 мм, слева до 35 мм Органы средостения: без особенностей Атеросклероз аорты, коронарных артерий Дефектов контрастир…	Органы грудной клетки: В обеих плевральный полостях жидкость толщиной слоя справа до 37 мм, слева толщиной слоя до 60 мм. Задние отделы обоих легких компримированы. В паренхиме верхней доли левого легкого и в паренхиме верхней и средней долей правого легкого справа перибронхиальные участки уплотнения по типу матового стекла слабой интенсивности. Трахея проходима; в просвете трахеостома дистальный…	1 Есть в протоколе	1 Есть в протоколе	1 Есть в протоколе	1 Есть в протоколе	1 Есть патология	2	1 ИИ считает патологией	TP (истинополож. ИИ верно нашел патологию)	ателектаз не сегментирован	0	0 Нет в протоколе	0 Нет в протоколе	0 Нет в протоколе	0 Нет в протоколе	0 Нет патологии	нет патологии	0 ИИ считает нормой	TN (истиноотриц. ИИ верно не нашел патологии)	текст	0	0 Нет в протоколе	0 Нет в протоколе	0 Нет в протоколе	0 Нет в протоколе	0 Нет патологии	нет патологии	0 ИИ считает нормой	TN (истиноотриц. ИИ верно не нашел патологии)	текст	0	1 Есть в протоколе	1 Есть в протоколе	0 Нет в протоколе	1 Есть в протоколе	1 Есть патология	3	1 ИИ считает патологией	TP (истинополож. ИИ верно нашел патологию)	текст	0	1 Есть в протоколе	1 Есть в протоколе	1 Есть в протоколе	1 Есть в протоколе
sub-S09572-ses-E16425	Участков уплотнения легочной паренхимы не выявлено. Очаговых изменений в лёгких не выявлено. Признаки эмфиземы не определяются. В обеих плевральных полостях определяется выпот, справа: объёмом 243 мл и средней плотностью 3 HU, слева: объёмом 558 мл и средней плотностью 11 HU. Аорта на исследуемом уровне не расширена. Лёгочный ствол расширен до 30 мм. Лёгочно- аортальный индекс - 0.882. Определяет…	Двусторонний плевральный выпот, толщина слоя справа до 37 мм, слева до 60 мм. Компрессионные ателектазы в нижних отделах легких. В расправленной паренхиме на фоне динамической нерезкости очаговые и инфильтративные изменения не выявлены. Трахея, главные, долевые и сегментарные бронхи проходимы. Средостение структурно, не смещено. Медиастинальные лимфатические узлы: увеличены 2R\4R до 11 мм по КО, …	Двусторонний плевральный выпот, преимущественно слева, до 50мм. Компрессионные ателектазы задне-базальных сегментов легких. Очаговых и инфильтративных изменений в легких не выявлено. Главные, долевые, сегментарные бронхи проходимы. Увеличенные внутригрудные лимфатические узлы 2R, 4R, 7 групп размером до 14мм по КО. В плевральной полости и в полости перикарда свободная жидкость не определяется. По…	Пневматизация легких: компрессионный субтотальный ателектаз нижней доли левого легкого Очаговые изменения: не выявлено Инфильтративные изменения: не выявлено Интерстициальные изменения: не выявлено Бронхи: без особенностей Плевра: не утолщена Плевральный выпот: справа толщиной слоя до 45 мм, слева до 59 мм Органы средостения: без особенностей Сердце увеличено в размерах. Атеросклероз аорты, корон…	Органы грудной клетки: Объем легких сохранен, легочные поля симметричные. Паренхима нижней доли левого легкого ателектазированна. Субсегментарные ателектазы верхней доли левого легкого, средней и нижней долей правого легкого. В левой плевральной полости жидкость толщиной слоя до 59 мм, справа толщиной слоя до 38 мм. Трахея, главные, долевые и сегментарные бронхи проходимы, внутрипросветный секрет…	0 Нет в протоколе	0 Нет в протоколе	0 Нет в протоколе	0 Нет в протоколе	0 Нет патологии	нет патологии	0 ИИ считает нормой	TN (истиноотриц. ИИ верно не нашел патологии)	текст 129	0	0 Нет в протоколе	0 Нет в протоколе	0 Нет в протоколе	0 Нет в протоколе	0 Нет патологии	нет патологии	0 ИИ считает нормой	TN (истиноотриц. ИИ верно не нашел патологии)	текст	0	0 Нет в протоколе	0 Нет в протоколе	0 Нет в протоколе	0 Нет в протоколе	0 Нет патологии	нет патологии	0 ИИ считает нормой	TN (истиноотриц. ИИ верно не нашел патологии)	текст	0	1 Есть в протоколе	1 Есть в протоколе	1 Есть в протоколе	0 Нет в протоколе	1 Есть патология	3	1 ИИ считает патологией	TP (истинополож. ИИ верно нашел патологию)	текст	0	1 Есть в протоколе	1 Есть в протоколе	1 Есть в протоколе	1 Есть в протоколе
sub-S09573-ses-E16426	Участков уплотнения легочной паренхимы не выявлено. Очаговых изменений в лёгких не выявлено. Признаки эмфиземы не определяются. В правой плевральной полости определяется выпот объёмом 5 мл и средней плотностью 34 HU. В левой плевральной полости выпота нет. Аорта на исследуемом уровне не расширена. Легочный ствол не расширен (до 27 мм). Лёгочно- аортальный индекс - 0.844. Определяется кальцификаци…	Очаговые изменения в паренхиме легких не выявлены. Инфильтративные изменения в паренхиме легких не выявлены. Трахея, главные, долевые и сегментарные бронхи проходимы. Патологического скопления жидкости в плевральных полостях не выявлено. Средостение структурно, не смещено. Медиастинальные лимфатические узлы: не увеличены. Над- и подключичные, подмышечные лимфатические узлы: не увеличены. Сердце р…	Артефакты от дыхательных движений. Очаговых и инфильтративных изменений в легких не выявлено. Главные, долевые, сегментарные бронхи проходимы. Увеличенные внутригрудные лимфатические узлы не определяются. В плевральной полости и в полости перикарда свободная жидкость не определяется. Подмышечные, подключичные лимфатические узлы не увеличены. Аорта не расширена, дефекты наполнения не выявлены. Сте…	Пневматизация легких: расправлены Очаговые изменения: не выявлено Инфильтративные изменения: не выявлено Интерстициальные изменения: не выявлено Бронхи: без особенностей Плевра: не утолщена Плевральный выпот: не выявлено Органы средостения: без особенностей Сердце увеличено в размерах. Атеросклероз аорты, коронарных артерий Дефектов контрастирования в просвете легочной артерии и ее ветвей не выяв…	Органы грудной клетки: Объем легких сохранен, легочные поля симметричные. Исследование проведено на фоне неполного вдоха, отмечается утолщение междолькового интерстиция. На этом фоне очаговых и инфильтративных изменений не выявлено. Трахея, главные, долевые и сегментарные бронхи проходимы, внутрипросветный секрет не определяется. Скопления жидкости в плевральных полостях не выявлено. Средостение …	0 Нет в протоколе	0 Нет в протоколе	0 Нет в протоколе	0 Нет в протоколе	0 Нет патологии	нет патологии	0 ИИ считает нормой	TN (истиноотриц. ИИ верно не нашел патологии)	текст 130	0	0 Нет в протоколе	0 Нет в протоколе	0 Нет в протоколе	0 Нет в протоколе	0 Нет патологии	нет патологии	0 ИИ считает нормой	TN (истиноотриц. ИИ верно не нашел патологии)	текст	0	0 Нет в протоколе	0 Нет в протоколе	0 Нет в протоколе	0 Нет в протоколе	0 Нет патологии	нет патологии	0 ИИ считает нормой	TN (истиноотриц. ИИ верно не нашел патологии)	текст	0	0 Нет в протоколе	0 Нет в протоколе	0 Нет в протоколе	0 Нет в протоколе	0 Нет патологии	нет патологии	0 ИИ считает нормой	TN (истиноотриц. ИИ верно не нашел патологии)	текст	0	0 Нет в протоколе	0 Нет в протоколе	0 Нет в протоколе	0 Нет в протоколе
sub-S09623-ses-E16496	Определяются участки уплотнения легочной паренхимы в верхней, средней, нижней долях правого легкого и в верхней, нижней долях левого легкого общим объемом менее 7%. Очаговых изменений в лёгких не выявлено. В лёгких определяются участки эмфизематозных изменений менее 6%. В плевральных полостях выпота нет. Аорта на исследуемом уровне не расширена. Легочный ствол не расширен (до 25 мм). Лёгочно- аор…	Очаговые изменения в паренхиме легких не выявлены. В субплевральных отделах легких на фоне диффузного уплотнения паренхимы по типу «матового стекла» утолщение интерстиция, в базальном отделе слева участки по типу «сотового легкого». В верхних долях участки парасептальной эмфиземы. Трахея, главные, долевые и сегментарные бронхи проходимы. Патологического скопления жидкости в плевральных полостях н…	Многочисленные ретикулярные изменения в субплевральных отделах обоих легких, участки парасептальной эмфиземы с двух сторон. Инфильтративных изменений в легких не выявлено. Главные, долевые, сегментарные бронхи проходимы. Увеличенные внутригрудные лимфатические узлы не определяются. Многочисленные 2,4,10,7 групп размером до 10мм по КО. В плевральной полости и в полости перикарда свободная жидкость…	Пневматизация легких: расправлены Очаговые изменения: не выявлено Инфильтративные изменения: не выявлено Интерстициальные изменения: в субплевральных отделах легких участки сетчатого фиброза. Парасептальная и центрилобулярная эмфизема легких Бронхи: без особенностей Плевра: не утолщена Плевральный выпот: не выявлено Органы средостения: без особенностей Дефект контрастирования в левой нижней долев…	Объем легких сохранен, легочные поля симметричные. Диффузно в обоих легких парасептальные и центролобулярные буллы. Отмечается диффузное утолщение междолькового интерстиция. Трахея, главные, долевые и сегментарные бронхи проходимы, внутрипросветный секрет не определяется. Скопления жидкости в плевральных полостях не выявлено. Средостение структурно, не смещено, объемных образований не выявлено. С…	1 Есть в протоколе	1 Есть в протоколе	1 Есть в протоколе	1 Есть в протоколе	1 Есть патология	2	1 ИИ считает патологией	TP (истинополож. ИИ верно нашел патологию)	текст 131	0	1 Есть в протоколе	1 Есть в протоколе	1 Есть в протоколе	1 Есть в протоколе	1 Есть патология	4	1 ИИ считает патологией	TP (истинополож. ИИ верно нашел патологию)	текст	0	0 Нет в протоколе	0 Нет в протоколе	0 Нет в протоколе	0 Нет в протоколе	0 Нет патологии	нет патологии	0 ИИ считает нормой	TN (истиноотриц. ИИ верно не нашел патологии)	текст	0	1 Есть в протоколе	0 Нет в протоколе	0 Нет в протоколе	1 Есть в протоколе	1 Есть патология	2	1 ИИ считает патологией	TP (истинополож. ИИ верно нашел патологию)	текст	0	0 Нет в протоколе	0 Нет в протоколе	0 Нет в протоколе	0 Нет в протоколе
sub-S09628-ses-E27031	Определяются участки уплотнения легочной паренхимы в верхней, средней, нижней долях правого легкого и в верхней, нижней долях левого легкого общим объемом менее 7%. Очаговых изменений в лёгких не выявлено. В лёгких определяются признаки эмфиземы. Процент поражения правого лёгкого 7%, левого лёгкого 7%, обоих лёгких 7%. В плевральных полостях выпота нет. Нисходящий отдел грудной аорты расширен до …	Очаговые изменения в паренхиме легких не выявлены. Инфильтративные изменения в паренхиме легких не выявлены. Трахея, главные, долевые и сегментарные бронхи проходимы. Патологического скопления жидкости в плевральных полостях не выявлено. Средостение структурно, не смещено. Медиастинальные лимфатические узлы: увеличены 4R до 10 мм по КО. Над- и подключичные, подмышечные лимфатические узлы: не увел…	Артефакты от дыхательных движений. Очаговых и инфильтративных изменений в легких не выявлено. Многочисленные участки центрилобулярной эмфиземы в легких. Главные, долевые, сегментарные бронхи проходимы. Увеличенные внутригрудные лимфатические узлы не определяются. В плевральной полости и в полости перикарда свободная жидкость не определяется. Подмышечные, подключичные лимфатические узлы не увеличе…	Пневматизация легких: расправлены Очаговые изменения: не выявлено Инфильтративные изменения: не выявлено Интерстициальные изменения: центрилобулярная эмфизема легких Бронхи: без особенностей Плевра: не утолщена Плевральный выпот: не выявлено Органы средостения: без особенностей Сердце увеличено в размерах. Атеросклероз аорты, коронарных артерий Дефектов контрастирования в просвете легочной артери…	Органы грудной клетки: Объем легких сохранен, легочные поля симметричные. В апикальных отделах обоих легких плевро - пульмональные спайки. Верхние отделы легких с наличием диффузных эмфизематозных изменений. На фоне дыхательных артефактов очаговых и нфильтративных изменений не выявлено. Трахея, главные, долевые и сегментарные бронхи проходимы, внутрипросветный секрет не определяется. Скопления жи…	0 Нет в протоколе	0 Нет в протоколе	0 Нет в протоколе	0 Нет в протоколе	0 Нет патологии	нет патологии	1 ИИ считает патологией	FP (ложнополож. ИИ нашел лишнюю)	артефакты	3	1 Есть в протоколе	1 Есть в протоколе	1 Есть в протоколе	1 Есть в протоколе	1 Есть патология	2	1 ИИ считает патологией	TP (истинополож. ИИ верно нашел патологию)	текст	0	0 Нет в протоколе	0 Нет в протоколе	0 Нет в протоколе	0 Нет в протоколе	0 Нет патологии	нет патологии	0 ИИ считает нормой	TN (истиноотриц. ИИ верно не нашел патологии)	текст	0	0 Нет в протоколе	0 Нет в протоколе	0 Нет в протоколе	0 Нет в протоколе	0 Нет патологии	нет патологии	1 ИИ считает патологией	FP (ложнополож. ИИ нашел лишнюю)	текст	2	0 Нет в протоколе	0 Нет в протоколе	0 Нет в протоколе	0 Нет в протоколе
sub-S09660-ses-E20311	Определяются участки уплотнения легочной паренхимы в верхней, средней, нижней долях правого легкого и в верхней, нижней долях левого легкого общим объемом менее 7%. Очаговых изменений в лёгких не выявлено. В лёгких определяются признаки эмфиземы. Процент поражения правого лёгкого 28%, левого лёгкого 12%, обоих лёгких 20%. В плевральных полостях выпота нет. Восходящий отдел аорты расширен до 42 мм…	Очаговые изменения в паренхиме легких не выявлены. Инфильтративные изменения в паренхиме легких не выявлены. Трахея, главные, долевые и сегментарные бронхи проходимы. Патологического скопления жидкости в плевральных полостях не выявлено. Средостение структурно, не смещено. Медиастинальные лимфатические узлы: увеличены 4R до 12 мм по КО. Над- и подключичные, подмышечные лимфатические узлы: не увел…	Артефакты от дыхательных движений. Очаговых и инфильтративных изменений в легких не выявлено. Главные, долевые, сегментарные бронхи проходимы. Увеличенные внутригрудные лимфатические узлы не определяются. В плевральной полости и в полости перикарда свободная жидкость не определяется. Подмышечные, подключичные лимфатические узлы не увеличены. Аорта не расширена. Стенки аорты и коронарных артерий ф…	Пневматизация легких: расправлены Очаговые изменения: не выявлено Инфильтративные изменения: не выявлено Интерстициальные изменения: не выявлено Бронхи: без особенностей Плевра: не утолщена Плевральный выпот: не выявлено Органы средостения: без особенностей Сердце увеличено в размерах. Атеросклероз аорты, коронарных артерий Дефектов контрастирования в просвете легочной артерии и ее ветвей не выяв…	Органы грудной клетки: Объем легких сохранен, легочные поля симметричные. Исследование проведено на фоне дыхательных артефактов. Очаговых и инфильтративных изменений в легких не выявлено. Трахея, главные, долевые и сегментарные бронхи проходимы, внутрипросветный секрет не определяется. Скопления жидкости в плевральных полостях не выявлено. Средостение структурно, не смещено, объемных образований …	0 Нет в протоколе	0 Нет в протоколе	0 Нет в протоколе	0 Нет в протоколе	0 Нет патологии	нет патологии	1 ИИ считает патологией	FP (ложнополож. ИИ нашел лишнюю)	артефакты	3	0 Нет в протоколе	0 Нет в протоколе	0 Нет в протоколе	0 Нет в протоколе	0 Нет патологии	нет патологии	1 ИИ считает патологией	FP (ложнополож. ИИ нашел лишнюю)	артефакты	2	0 Нет в протоколе	0 Нет в протоколе	0 Нет в протоколе	0 Нет в протоколе	0 Нет патологии	нет патологии	0 ИИ считает нормой	TN (истиноотриц. ИИ верно не нашел патологии)	текст	0	1 Есть в протоколе	0 Нет в протоколе	0 Нет в протоколе	0 Нет в протоколе	0 Нет патологии	нет патологии	1 ИИ считает патологией	FP (ложнополож. ИИ нашел лишнюю)	текст	2	0 Нет в протоколе	0 Нет в протоколе	0 Нет в протоколе	0 Нет в протоколе
sub-S09744-ses-E22624	Определяются участки уплотнения легочной паренхимы в верхней, средней, нижней долях правого легкого и в верхней, нижней долях левого легкого общим объемом менее 7%. Очаговых изменений в лёгких не выявлено. Признаки эмфиземы не определяются. В плевральных полостях выпота нет. Аорта на исследуемом уровне не расширена. Легочный ствол не расширен (до 25 мм). Лёгочно- аортальный индекс - 0.833. В прое…	Очаговые изменения в паренхиме легких не выявлены. Инфильтративные изменения: немногочисленные участки по типу «матового стекла», объем вовлечения менее 25%. Трахея, главные, долевые и сегментарные бронхи проходимы. Патологического скопления жидкости в плевральных полостях не выявлено. Средостение структурно, не смещено. Медиастинальные лимфатические узлы: не увеличены. Над- и подключичные, подмы…	Очаговые изменения в паренхиме легких не выявлены. Инфильтративные изменения: немногочисленные участки по типу «матового стекла», объем вовлечения менее 25%. Трахея, главные, долевые и сегментарные бронхи проходимы. Патологического скопления жидкости в плевральных полостях не выявлено. Средостение структурно, не смещено. Медиастинальные лимфатические узлы: не увеличены. Над- и подключичные, подмы…	Пневматизация легких: расправлены Очаговые изменения: не выявлено Инфильтративные изменения: диффузное снижение пневматизации в субплевральных отделах верхней доли правого легкого по типу «матового стекла», участок по типу «матового стекла» в наддиафрагмальных отделах S8 справа Интерстициальные изменения: не выявлено Бронхи: без особенностей Плевра: не утолщена Плевральный выпот: не выявлено Орга…	Объем легких сохранен, легочные поля симметричные. В верхней доле правого легкого субплевральная зона уплотнения по типу «матового стекла» в сочяетании с участками ретикулярных изменений. В S8 участок уплотнения размерами до 14х13 мм. В S9 левого легкого субкапсулярный очаг до 5 мм. Трахея, главные, долевые и сегментарные бронхи проходимы, внутрипросветный секрет не определяется. Скопления жидкос…	1 Есть в протоколе	1 Есть в протоколе	1 Есть в протоколе	1 Есть в протоколе	1 Есть патология	4	1 ИИ считает патологией	TP (истинополож. ИИ верно нашел патологию)	текст 134	0	0 Нет в протоколе	0 Нет в протоколе	0 Нет в протоколе	0 Нет в протоколе	0 Нет патологии	нет патологии	0 ИИ считает нормой	TN (истиноотриц. ИИ верно не нашел патологии)	текст	0	0 Нет в протоколе	0 Нет в протоколе	0 Нет в протоколе	0 Нет в протоколе	0 Нет патологии	нет патологии	0 ИИ считает нормой	TN (истиноотриц. ИИ верно не нашел патологии)	текст	0	0 Нет в протоколе	0 Нет в протоколе	0 Нет в протоколе	0 Нет в протоколе	0 Нет патологии	нет патологии	0 ИИ считает нормой	TN (истиноотриц. ИИ верно не нашел патологии)	текст	0	0 Нет в протоколе	0 Нет в протоколе	0 Нет в протоколе	0 Нет в протоколе
sub-S09805-ses-E16805	Определяются участки уплотнения легочной паренхимы в верхней, средней, нижней долях правого легкого и в верхней, нижней долях левого легкого общим объемом более 7%. В правом лёгком выявляются узлы до 9x6мм (средний размер 8мм по Fleischner), объёмом до 164мм3. Признаки эмфиземы не определяются. В плевральных полостях выпота нет. Аорта на исследуемом уровне не расширена. Легочный ствол не расширен…	Очаговые изменения: единичные субсолидные очаги до 6 мм. Инфильтративные изменения: в паренхиме легких множественные сливные слабой выраженности участки уплотнения по типу «матового стекла» на фоне утолщения интерстция, больше слева – вероятно, поствоспалительного генеза. Ателектаз S7 правого легкого. Трахея, главные, долевые и сегментарные бронхи проходимы. Содержимое в бронхах нижней доли справ…	В обоих легких многочисленные участки уплотнения по типу «матового стекла», преимущественно в левом легком на фоне утолщенного междолькового интерстиция и паренхиматозных тяжей. Ателектаз S7 сегмента правого легкого. Главные, долевые, сегментарные бронхи проходимы. Увеличенные внутригрудные лимфатические узлы не определяются. Немногочисленные до 10мм по В плевральной полости и в полости перикарда…	Пневматизация легких: ателектаз S7 правого легкого Очаговые изменения: не выявлено Инфильтративные изменения: не выявлено Интерстициальные изменения: множественные ретикулярные изменения, более выраженные в левом легком Бронхи: без особенностей Плевра: не утолщена Плевральный выпот: не выявлено Органы средостения: без особенностей Атеросклероз аорты, коронарных артерий Дефектов контрастирования в…	Объем легких сохранен, легочные поля симметричные. В паренхиме левого легкого и в верхней доле правого легкого диффузно перибронхиальные участки неравномерного уплотнения по типу «матового стекла» слабой интенсивности. В нижних отделах обоих легких паренхиматозные тяжи. В периферических отделах обоих легких очаги уплотнения полигональной формы до 6 мм. Скопления жидкости в плевральных полостях не…	1 Есть в протоколе	1 Есть в протоколе	0 Нет в протоколе	1 Есть в протоколе	1 Есть патология	2	1 ИИ считает патологией	TP (истинополож. ИИ верно нашел патологию)	текст 135	0	1 Есть в протоколе	0 Нет в протоколе	0 Нет в протоколе	0 Нет в протоколе	0 Нет патологии	нет патологии	0 ИИ считает нормой	TN (истиноотриц. ИИ верно не нашел патологии)	текст	0	1 Есть в протоколе	0 Нет в протоколе	0 Нет в протоколе	0 Нет в протоколе	1 Есть патология	2	1 ИИ считает патологией	TP (истинополож. ИИ верно нашел патологию)	текст	0	0 Нет в протоколе	0 Нет в протоколе	0 Нет в протоколе	0 Нет в протоколе	0 Нет патологии	нет патологии	1 ИИ считает патологией	FP (ложнополож. ИИ нашел лишнюю)	текст	2	0 Нет в протоколе	0 Нет в протоколе	0 Нет в протоколе	0 Нет в протоколе
sub-S09822-ses-E24996	Определяются участки уплотнения легочной паренхимы в верхней, средней, нижней долях правого легкого и в верхней, нижней долях левого легкого общим объемом более 7%. Очаговых изменений в лёгких не выявлено. В лёгких определяются участки эмфизематозных изменений менее 6%. Определяются единичные буллы: 15х11 и 10х5 мм. В правой плевральной полости определяется выпот объёмом 434 мл и средней плотност…	Состояние после верхней лобэктомии справа. Циркулярное утолщение плевры справа, выпот толщиной слоя до 50 мм, дренирован. Очаговые изменения в паренхиме левого легкого легких не выявлены. Инфильтративные изменения: в левом легком единичные участки уплотнения по типу «матового стекла» на фоне утолщения интерстиция (вовлечение паренхимы менее 25%). Трахея, главные, долевые и сегментарные бронхи про…	Состояние после верхней лобэктомии справа. Правое легкое уменьшено в объеме за счет субателектаза средней и нижней долей. В правой плевральной полости небольшой отграниченный выпот в наддиафрагмальных отделах на фоне неравномерно утолщенной плевры. В S3/9/10 сегментах левого легкого единичные перибронхиальные зоны уплотнения по типу «матового стекла». Главные, долевые, сегментарные бронхи проходи…	Объем правого легкого уменьшен за счет резекции верхней доли, в области культи верхнего долевого бронха уплотнение мягких тканей. Паренхима правого легкого несколько компремирована за счет жидкости, отмечаются множественные компрессионные ателектазы. Очаговые изменения: не выявлено Инфильтративные изменения: перибронхиально. В S3,9 левого легкого участки консолидации неправильной формы, с четкими…	Органы грудной клетки: В правой плевральной полости жидкость толщиной слоя до 54 мм, в левой плевральной полости жидкость не определяется. Через 7 межреберье справа заведен дренаж в плевральную полость. Состояние после резекции верхней доли правого легкого; состояние после атипичной резекции нижней доли правого легкого. В верхней доле левого легкого перибронхиальный участок неравномерного уплотне…	1 Есть в протоколе	1 Есть в протоколе	1 Есть в протоколе	1 Есть в протоколе	1 Есть патология	4	1 ИИ считает патологией	TP (истинополож. ИИ верно нашел патологию)	текст 136	0	0 Нет в протоколе	0 Нет в протоколе	0 Нет в протоколе	0 Нет в протоколе	0 Нет патологии	нет патологии	1 ИИ считает патологией	FP (ложнополож. ИИ нашел лишнюю)	артефакты	2	0 Нет в протоколе	0 Нет в протоколе	0 Нет в протоколе	0 Нет в протоколе	0 Нет патологии	нет патологии	0 ИИ считает нормой	TN (истиноотриц. ИИ верно не нашел патологии)	текст	0	0 Нет в протоколе	0 Нет в протоколе	0 Нет в протоколе	0 Нет в протоколе	0 Нет патологии	нет патологии	0 ИИ считает нормой	TN (истиноотриц. ИИ верно не нашел патологии)	текст	0	1 Есть в протоколе	1 Есть в протоколе	1 Есть в протоколе	1 Есть в протоколе
sub-S09935-ses-E17066	Определяются участки уплотнения легочной паренхимы в верхней, средней, нижней долях правого легкого и в верхней, нижней долях левого легкого общим объемом менее 7%. В левом лёгком выявляется узел 8x7мм (средний размер 8мм по Fleischner), объёмом 132мм3. Признаки эмфиземы не определяются. В плевральных полостях выпота нет. Аорта на исследуемом уровне не расширена. Лёгочный ствол расширен до 34 мм.…	Очаговые изменения в паренхиме легких не выявлены. Инфильтративные изменения в паренхиме легких не выявлены. В периферических отделах участки уплотнения по типу «матового стекла» на фоне утолщения интерстиция с нарастанием к базальным отделам. Трахея, главные, долевые и сегментарные бронхи проходимы. Патологического скопления жидкости в плевральных полостях не выявлено. Средостение структурно, не…	В субплевральных отделах обоих легких многочисленные участки утолщенного междолькового и внутридолькового интерстиция. Инфильтративных изменений в легких не выявлено. Главные, долевые, сегментарные бронхи проходимы. Увеличенные внутригрудные лимфатические узлы не определяются. В плевральной полости и в полости перикарда свободная жидкость не определяется. Подмышечные, подключичные лимфатические у…	Пневматизация легких: расправлены Очаговые изменения: не выявлено Инфильтративные изменения: не выявлено Интерстициальные изменения: в субплевральных отделах легких фиброзные изменения Бронхи: без особенностей Плевра: не утолщена Плевральный выпот: не выявлено Органы средостения: без особенностей Сердце увеличено в размерах. Атеросклероз аорты, коронарных артерий Медиастинальные и аксиллярные лим…	Органы грудной клетки: Объем легких сохранен, легочные поля симметричные. В периферических отделах обоих легких ретикулярные изменения. Очаговых и инфильтративных изменений в легких не выявлено. Трахея, главные, долевые и сегментарные бронхи проходимы, внутрипросветный секрет не определяется. Скопления жидкости в плевральных полостях не выявлено. Средостение структурно, не смещено, объемных образ…	1 Есть в протоколе	1 Есть в протоколе	1 Есть в протоколе	1 Есть в протоколе	1 Есть патология	2	1 ИИ считает патологией	TP (истинополож. ИИ верно нашел патологию)	текст 137	0	0 Нет в протоколе	0 Нет в протоколе	0 Нет в протоколе	0 Нет в протоколе	0 Нет патологии	нет патологии	0 ИИ считает нормой	TN (истиноотриц. ИИ верно не нашел патологии)	текст	0	0 Нет в протоколе	0 Нет в протоколе	0 Нет в протоколе	0 Нет в протоколе	0 Нет патологии	3	1 ИИ считает патологией	TP (истинополож. ИИ верно нашел патологию)	текст	3	0 Нет в протоколе	0 Нет в протоколе	0 Нет в протоколе	0 Нет в протоколе	0 Нет патологии	нет патологии	0 ИИ считает нормой	TN (истиноотриц. ИИ верно не нашел патологии)	текст	0	0 Нет в протоколе	0 Нет в протоколе	0 Нет в протоколе	0 Нет в протоколе
sub-S09941-ses-E20916	Определяются участки уплотнения легочной паренхимы в средней, нижней долях правого легкого и в верхней, нижней долях левого легкого общим объемом менее 7%. Очаговых изменений в лёгких не выявлено. В лёгких определяются участки эмфизематозных изменений менее 6%. Определяется булла: 9х5 мм. В плевральных полостях выпота нет. Аорта на исследуемом уровне не расширена. Легочный ствол не расширен (до 2…	Очаговые изменения в паренхиме легких не выявлены. Инфильтративные изменения: в паренхиме субплеварльных отделов легких участки по типу «матового стекла» и консолидации - вероятно, воспалительные в стадии разрешения. Трахея, главные, долевые и сегментарные бронхи проходимы, с небольшим количеством содержимого. Патологического скопления жидкости в плевральных полостях не выявлено. Средостение стру…	В субплевральных отделах обоих легких многочисленные участки уплотнения по типу «консолидации» на фоне бронхоэктазов язычковых сегментов левого легкого. Главные, долевые, сегментарные бронхи проходимы. Небольшое количество содержимого в просвете правого нижнедолевого бронха. Увеличенные внутригрудные лимфатические узлы не определяются. В плевральной полости и в полости перикарда свободная жидкост…	Пневматизация легких: расправлены Очаговые изменения: не выявлено Инфильтративные изменения: участки консолидации в субплевральных отделах нижней доли правого легкого, левого легкого Интерстициальные изменения: не выявлено Бронхи: без особенностей Плевра: не утолщена Плевральный выпот: не выявлено Органы средостения: без особенностей Атеросклероз аорты, коронарных артерий Медиастинальные и аксилл…	Органы грудной клетки: Объем легких сохранен, легочные поля симметричные. В субплевральных отделах левого легкого и в нижней доли правого легкого неравномерные участки консолидации. В паренхиме обоих легких многочисленные мелкие очаги, контрольные в S6 справа до 4 мм, в S1/2 cлева до 5 мм. Апикально в обоих легких фиброзные изменения. Трахея, главные, долевые и сегментарные бронхи проходимы. В пр…	1 Есть в протоколе	1 Есть в протоколе	1 Есть в протоколе	1 Есть в протоколе	1 Есть патология	2	1 ИИ считает патологией	TP (истинополож. ИИ верно нашел патологию)	текст 138	0	0 Нет в протоколе	0 Нет в протоколе	0 Нет в протоколе	0 Нет в протоколе	1 Есть патология	2	1 ИИ считает патологией	TP (истинополож. ИИ верно нашел патологию)	текст	0	0 Нет в протоколе	0 Нет в протоколе	0 Нет в протоколе	1 Есть в протоколе	1 Есть патология	2	0 ИИ считает нормой	FN (ложнонегат. ИИ пропустил	текст	2	0 Нет в протоколе	0 Нет в протоколе	0 Нет в протоколе	0 Нет в протоколе	0 Нет патологии	нет патологии	1 ИИ считает патологией	FP (ложнополож. ИИ нашел лишнюю)	текст	2	0 Нет в протоколе	0 Нет в протоколе	0 Нет в протоколе	0 Нет в протоколе
sub-S09953-ses-E17746	Определяются участки уплотнения легочной паренхимы в верхней, средней, нижней долях правого легкого и в верхней доле левого легкого общим объемом более 7%. Очаговых изменений в лёгких не выявлено. Признаки эмфиземы не определяются. В обеих плевральных полостях определяется выпот, справа: объёмом 283 мл и средней плотностью -2 HU, слева: объёмом 281 мл и средней плотностью 4 HU. Восходящий отдел а…	Двусторонний плевральный выпот, толщина слоя справа до 44 мм, слева до 16 мм. Ателектазы нижних долей легких Очаговые и инфильтративные изменения в паренхиме расправленных отделов легких не выявлены. Трахея, главные, долевые и сегментарные бронхи проходимы. Средостение структурно, смещено влево. Медиастинальные лимфатические узлы: не увеличены. Над- и подключичные, подмышечные лимфатические узлы:…	Артефакты от дыхания и движения. Ателектаз нижней доли левого легкого, субателектаз нижней доли правого легкого. Двусторонний плевральный выпот до 25мм. На остальном протяжении очаговых и инфильтративных изменений в легких не выявлено. Главные, долевые, сегментарные бронхи проходимы. Грыжа пищеводного отверстия диафрагмы с пролабированием тела желудка, поперечной ободочной Увеличенные внутригрудн…	Пневматизация легких: ателектаз язычковых сегментов, нижней доли слева, субтотальный ателектаз нижней доли справа Очаговые изменения: не выявлено Инфильтративные изменения: не выявлено Интерстициальные изменения: не выявлено Бронхи: без особенностей Плевра: не утолщена Плевральный выпот: справа толщиной до 27 мм, слева до 30 мм Органы средостения: смещены влево Атеросклероз аорты, коронарных арте…	Органы грудной клетки: Нижняя доля и язычковые сегменты левого легкого ателектазированны. На фоне дыхательных артефактов, очаговых и инфильтративных изменений не выявлено. В плевральных полостях жидкость толщиной слоя справа до 30 мм, слева толщиной до 27 мм. Трахея, главные бронхи не расширены. Средостение структурно, не смещено, объемных образований не выявлено. Сердце располагается обычно, уве…	0 Нет в протоколе	0 Нет в протоколе	0 Нет в протоколе	0 Нет в протоколе	0 Нет патологии	нет патологии	1 ИИ считает патологией	FP (ложнополож. ИИ нашел лишнюю)	артефакты	3	0 Нет в протоколе	0 Нет в протоколе	0 Нет в протоколе	0 Нет в протоколе	0 Нет патологии	нет патологии	0 ИИ считает нормой	TN (истиноотриц. ИИ верно не нашел патологии)	текст	0	0 Нет в протоколе	0 Нет в протоколе	0 Нет в протоколе	0 Нет в протоколе	0 Нет патологии	нет патологии	0 ИИ считает нормой	TN (истиноотриц. ИИ верно не нашел патологии)	текст	0	0 Нет в протоколе	0 Нет в протоколе	0 Нет в протоколе	0 Нет в протоколе	0 Нет патологии	нет патологии	0 ИИ считает нормой	TN (истиноотриц. ИИ верно не нашел патологии)	текст	0	1 Есть в протоколе	1 Есть в протоколе	1 Есть в протоколе	1 Есть в протоколе
sub-S09984-ses-E17158	Участков уплотнения легочной паренхимы не выявлено. Очаговых изменений в лёгких не выявлено. В лёгких определяются участки эмфизематозных изменений менее 6%. Определяются единичные буллы: до 8х5 мм. В плевральных полостях выпота нет. Аорта на исследуемом уровне не расширена. Легочный ствол не расширен (до 26 мм). Лёгочно- аортальный индекс - 0.897. Определяется кальцификация коронарных артерий - …	Очаговые изменения в паренхиме легких не выявлены. Инфильтративные изменения в паренхиме легких не выявлены. Трахея, главные, долевые и сегментарные бронхи проходимы. Патологического скопления жидкости в плевральных полостях не выявлено. Средостение структурно, не смещено. Медиастинальные лимфатические узлы: не увеличены. Над- и подключичные, подмышечные лимфатические узлы: не увеличены. Сердце р…	Очаговых и инфильтративных изменений в легких не выявлено. Единичные участки центрилобулярной эмфиземы. Главные, долевые, сегментарные бронхи проходимы. Увеличенные внутригрудные лимфатические узлы не определяются. В плевральной полости и в полости перикарда свободная жидкость не определяется. Подмышечные, подключичные лимфатические узлы не увеличены. Аорта не расширена. Ствол легочной артерии не…	Пневматизация легких: расправлены Очаговые изменения: не выявлено Инфильтративные изменения: не выявлено Интерстициальные изменения: единичные центрилобулярные буллы Бронхи: без особенностей Плевра: не утолщена Плевральный выпот: не выявлено Органы средостения: без особенностей Коронаросклероз Медиастинальные и аксиллярные лимфатические узлы: единичные мелкие узлы сохраняют типичную структуру, ра…	Органы грудной клетки: Объем легких сохранен, легочные поля симметричные. Очаговых и инфильтративных изменений в легких не выявлено. Эмфизематозные изменения легких. Трахея, главные, долевые и сегментарные бронхи проходимы, внутрипросветный секрет не определяется. Скопления жидкости в плевральных полостях не выявлено. Средостение структурно, не смещено, объемных образований не выявлено. Сердце ра…	0 Нет в протоколе	0 Нет в протоколе	0 Нет в протоколе	0 Нет в протоколе	0 Нет патологии	нет патологии	0 ИИ считает нормой	TN (истиноотриц. ИИ верно не нашел патологии)	текст 140	0	0 Нет в протоколе	1 Есть в протоколе	1 Есть в протоколе	1 Есть в протоколе	1 Есть патология	2	1 ИИ считает патологией	TP (истинополож. ИИ верно нашел патологию)	текст	0	0 Нет в протоколе	0 Нет в протоколе	0 Нет в протоколе	0 Нет в протоколе	0 Нет патологии	нет патологии	0 ИИ считает нормой	TN (истиноотриц. ИИ верно не нашел патологии)	текст	0	0 Нет в протоколе	0 Нет в протоколе	0 Нет в протоколе	0 Нет в протоколе	0 Нет патологии	нет патологии	0 ИИ считает нормой	TN (истиноотриц. ИИ верно не нашел патологии)	текст	0	0 Нет в протоколе	0 Нет в протоколе	0 Нет в протоколе	0 Нет в протоколе
sub-S10170-ses-E20347	Определяются участки уплотнения легочной паренхимы в верхней, средней, нижней долях правого легкого общим объемом менее 7%. В правом лёгком выявляется узел 11x10мм (средний размер 11мм по Fleischner), объёмом 329мм3. В лёгких определяются участки эмфизематозных изменений менее 6%. В правой плевральной полости определяется выпот объёмом 196 мл и средней плотностью 16 HU. В левой плевральной полост…	Очаговые изменения в паренхиме легких не выявлены. Инфильтративные изменения: в субплевральных отделах нижней доли слева участки консолидации, единичный в верхней доле – вероятно воспалительного характера. Трахея, главные, долевые и сегментарные бронхи проходимы. Плевральный выпот слева, толщина слоя до 19 мм. Средостение структурно, не смещено. Медиастинальные лимфатические узлы: не увеличены. Н…	В правой плевральной полости выпот до 20мм, слева выпот не определяется. Единичные субсегментарные ателектазы задне-базальных сегментов правого легкого. Очаговых и инфильтративных изменений в легких не выявлено. Главные, долевые, сегментарные бронхи проходимы. Увеличенные внутригрудные лимфатические узлы не определяются. В полости перикарда свободная жидкость не определяется. Подмышечные, подключ…	Пневматизация легких: субсегментарные ателектазы в нижней доле правого легкого Очаговые изменения: не выявлено Инфильтративные изменения: не выявлено Интерстициальные изменения: не выявлено Бронхи: без особенностей Плевра: не утолщена Плевральный выпот: справа толщиной слоя до 18 мм Органы средостения: без особенностей Дефектов контрастирования в просвете легочной артерии и ее ветвей не выявлено …	Органы грудной клетки: Объем легких сохранен, легочные поля симметричные. Субсегментарные ателектазы нижних отделов правого легкого. В S2 справа субплевральный участок уплотнения до 11 мм. В паренхиме легких единичные буллы до 7 мм. В правой плевральной полости жидкость толщиной слоя до 24 мм, слева жидкость не определяется. Трахея, главные, долевые и сегментарные бронхи проходимы, внутрипросветн…	1 Есть в протоколе	1 Есть в протоколе	1 Есть в протоколе	1 Есть в протоколе	1 Есть патология	3	1 ИИ считает патологией	TP (истинополож. ИИ верно нашел патологию)	текст 141	0	0 Нет в протоколе	0 Нет в протоколе	0 Нет в протоколе	1 Есть в протоколе	1 Есть патология	2	1 ИИ считает патологией	TP (истинополож. ИИ верно нашел патологию)	текст	0	0 Нет в протоколе	0 Нет в протоколе	0 Нет в протоколе	0 Нет в протоколе	1 Есть патология	2	1 ИИ считает патологией	TP (истинополож. ИИ верно нашел патологию)	текст	0	0 Нет в протоколе	0 Нет в протоколе	0 Нет в протоколе	0 Нет в протоколе	0 Нет патологии	нет патологии	0 ИИ считает нормой	TN (истиноотриц. ИИ верно не нашел патологии)	текст	0	1 Есть в протоколе	1 Есть в протоколе	1 Есть в протоколе	1 Есть в протоколе
sub-S10249-ses-E18061	Определяются участки уплотнения легочной паренхимы в нижней доле правого легкого и в верхней, нижней долях левого легкого общим объемом менее 7%. В правом лёгком выявляются узлы до 11x8мм (средний размер 10мм по Fleischner), объёмом до 441мм3. В лёгких определяются участки эмфизематозных изменений менее 6%. Определяются единичные буллы: 6х5 и 10х7 мм. В плевральных полостях выпота нет. Аорта на и…	Очаговые изменения: множественные солидные очаги неправильной формы до 10 мм. Инфильтративные изменения в паренхиме легких не выявлены. Участки тяжистого фиброза. Трахея, главные, долевые и сегментарные бронхи проходимы. Патологического скопления жидкости в плевральных полостях не выявлено. Средостение структурно, не смещено. Медиастинальные лимфатические узлы: не увеличены. Над- и подключичные, …	В субплевральных отделах обоих легких участки ретикулярных изменений, преимущественно слева, с наличием немногочисленных зон уплотнения паренхимы по типу «матового стекла». Единичные очаги в легких до 4мм, вероятно, поствоспалительного характера. Солидный очаг в S5 правого легкого размером до 10мм. Главные, долевые, сегментарные бронхи проходимы. Увеличенные внутригрудные лимфатические узлы не оп…	Пневматизация легких: расправлены Очаговые изменения: не выявлено Инфильтративные изменения: не выявлено Интерстициальные изменения: фиброзные изменения в субплевральных отдеах легких, больше слева. Бронхи: без особенностей Плевра: не утолщена Плевральный выпот: не выявлено Органы средостения: без особенностей Сердце увеличено в размерах. Атеросклероз аорты, коронарных артерий Медиастинальные и а…	Объем легких сохранен, легочные поля симметричные. В паренхиме легких многочисленные солидные очаги, наибольший cправа в S5 до 10х9 мм, в S10 до 5 мм. В периферических отделах левого легкого участки уплотнения по типу «матового стекла» в сочетании с ретикулярными изменениями. В обоих легких паренхиматозные тяжи. Апикально справа фиброзные изменения. Трахея, главные, долевые и сегментарные бронхи …	1 Есть в протоколе	1 Есть в протоколе	1 Есть в протоколе	1 Есть в протоколе	1 Есть патология	2	1 ИИ считает патологией	TP (истинополож. ИИ верно нашел патологию)	текст 142	0	0 Нет в протоколе	0 Нет в протоколе	0 Нет в протоколе	0 Нет в протоколе	1 Есть патология	2	1 ИИ считает патологией	TP (истинополож. ИИ верно нашел патологию)	текст	0	1 Есть в протоколе	1 Есть в протоколе	1 Есть в протоколе	1 Есть в протоколе	1 Есть патология	2	1 ИИ считает патологией	TP (истинополож. ИИ верно нашел патологию)	текст	0	0 Нет в протоколе	0 Нет в протоколе	0 Нет в протоколе	0 Нет в протоколе	0 Нет патологии	нет патологии	0 ИИ считает нормой	TN (истиноотриц. ИИ верно не нашел патологии)	текст	0	0 Нет в протоколе	0 Нет в протоколе	0 Нет в протоколе	0 Нет в протоколе
sub-S10361-ses-E22367	Определяются участки уплотнения легочной паренхимы в верхней, нижней долях правого легкого и в верхней, нижней долях левого легкого общим объемом менее 7%. Очаговых изменений в лёгких не выявлено. В лёгких определяются участки эмфизематозных изменений менее 6%. Определяется булла: 10х7 мм. В плевральных полостях выпота нет. Аорта на исследуемом уровне не расширена. Лёгочный ствол расширен до 31 м…	Очаговые изменения в паренхиме легких не выявлены. Инфильтративные изменения в паренхиме легких не выявлены. Трахея, главные, долевые и сегментарные бронхи проходимы. Патологического скопления жидкости в плевральных полостях не выявлено. Средостение структурно, не смещено. Медиастинальные лимфатические узлы: не увеличены. Над- и подключичные, подмышечные лимфатические узлы: не увеличены. Сердце р…	Артефакты от дыхательных движений. Очаговых и инфильтративных изменений в легких не выявлено. Главные, долевые, сегментарные бронхи проходимы. Увеличенные внутригрудные лимфатические узлы не определяются. В плевральной полости и в полости перикарда свободная жидкость не определяется. Подмышечные, подключичные лимфатические узлы не увеличены. Аорта не расширена, дефекты наполнения не выявлены. Сте…	Пневматизация легких: расправлены Очаговые изменения: не выявлено Инфильтративные изменения: не выявлено Интерстициальные изменения: участки линейного пневмофиброза в левом легком Бронхи: без особенностей Плевра: не утолщена Плевральный выпот: не выявлено Органы средостения: без особенностей Сердце увеличено в размерах. Атеросклероз аорты, коронарных артерий Медиастинальные и аксиллярные лимфатич…	Объем легких сохранен, легочные поля симметричные. Исследование проведено на фоне дыхательных артефактов, отмечается неравномерная пневматизация паренхимы. Инфильтративных изменений не выявлено. Трахея, главные, долевые и сегментарные бронхи проходимы, внутрипросветный секрет не определяется. Скопления жидкости в плевральных полостях не выявлено. Средостение структурно, не смещено, объемных образ…	0 Нет в протоколе	0 Нет в протоколе	0 Нет в протоколе	0 Нет в протоколе	0 Нет патологии	нет патологии	1 ИИ считает патологией	FP (ложнополож. ИИ нашел лишнюю)	артефакты	3	0 Нет в протоколе	0 Нет в протоколе	0 Нет в протоколе	0 Нет в протоколе	1 Есть патология	2	1 ИИ считает патологией	TP (истинополож. ИИ верно нашел патологию)	текст	0	0 Нет в протоколе	0 Нет в протоколе	0 Нет в протоколе	0 Нет в протоколе	0 Нет патологии	нет патологии	0 ИИ считает нормой	TN (истиноотриц. ИИ верно не нашел патологии)	текст	0	0 Нет в протоколе	0 Нет в протоколе	0 Нет в протоколе	0 Нет в протоколе	0 Нет патологии	нет патологии	1 ИИ считает патологией	FP (ложнополож. ИИ нашел лишнюю)	неверная сегментация	3	0 Нет в протоколе	0 Нет в протоколе	0 Нет в протоколе	0 Нет в протоколе
sub-S10398-ses-E18023	Участков уплотнения легочной паренхимы не выявлено. Очаговых изменений в лёгких не выявлено. В лёгких определяются участки эмфизематозных изменений менее 6%. В плевральных полостях выпота нет. Нисходящий отдел грудной аорты расширен до 32 мм (дилатация). Другие отделы аорты на исследуемом уровне не расширены. Легочный ствол не расширен (до 27 мм). Лёгочно-аортальный индекс - 0.794. Определяется к…	Очаговые изменения в паренхиме легких не выявлены. Инфильтративные изменения в паренхиме легких не выявлены. Слабой выраженности участки по типу «матового стекла» - поствоспалительные изменения. Трахея, главные, долевые и сегментарные бронхи проходимы. Патологического скопления жидкости в плевральных полостях не выявлено. Средостение структурно, не смещено. Медиастинальные лимфатические узлы: не …	В обоих легких диффузно визуализируются многочисленные участки уплотнения легочной ткани по типу «матового стекла» с нечеткими контурами. Главные, долевые, сегментарные бронхи проходимы. Увеличенные внутригрудные лимфатические узлы не определяются. В плевральной полости и в полости перикарда свободная жидкость не определяется. Подмышечные, подключичные лимфатические узлы не увеличены. Аорта не ра…	Пневматизация легких: расправлены Очаговые изменения: не выявлено Инфильтративные изменения: не выявлено Интерстициальные изменения: не выявлено Бронхи: без особенностей Плевра: не утолщена Плевральный выпот: не выявлено Органы средостения: без особенностей Атеросклероз аорты, коронарных артерий Медиастинальные и аксиллярные лимфатические узлы: единичные мелкие узлы сохраняют типичную структуру, …	Объем легких сохранен, легочные поля симметричные. В паренхиме обоих легких преимущественно в периферических отделах участки уплотнения по типу «матового стекла» слабой интенсивности. Инфильтративных изменений не выявлено. Трахея, главные, долевые и сегментарные бронхи проходимы, внутрипросветный секрет не определяется. Скопления жидкости в плевральных полостях не выявлено. Средостение структурно…	1 Есть в протоколе	1 Есть в протоколе	0 Нет в протоколе	1 Есть в протоколе	1 Есть патология	2	0 ИИ считает нормой	FN (ложнонегат. ИИ пропустил	текст 144	2	0 Нет в протоколе	0 Нет в протоколе	0 Нет в протоколе	0 Нет в протоколе	1 Есть патология	2	1 ИИ считает патологией	TP (истинополож. ИИ верно нашел патологию)	текст	0	0 Нет в протоколе	0 Нет в протоколе	0 Нет в протоколе	0 Нет в протоколе	0 Нет патологии	нет патологии	0 ИИ считает нормой	TN (истиноотриц. ИИ верно не нашел патологии)	текст	0	0 Нет в протоколе	0 Нет в протоколе	0 Нет в протоколе	0 Нет в протоколе	0 Нет патологии	нет патологии	1 ИИ считает патологией	FP (ложнополож. ИИ нашел лишнюю)	текст	3	0 Нет в протоколе	0 Нет в протоколе	0 Нет в протоколе	0 Нет в протоколе
sub-S10441-ses-E21955	Участков уплотнения легочной паренхимы не выявлено. Очаговых изменений в лёгких не выявлено. Признаки эмфиземы не определяются. В плевральных полостях выпота нет. Аорта на исследуемом уровне не расширена. Легочный ствол не расширен (до 23 мм). Лёгочно- аортальный индекс - 0.657. Определяется кальцификация коронарных артерий - Индекс Агатстона: 193, CAC-DRS 2. Волюметрия эпикардиального жира = 52м…	Очаговые изменения в паренхиме легких не выявлены. Инфильтративные изменения в паренхиме легких не выявлены. Трахея, главные, долевые и сегментарные бронхи проходимы. Патологического скопления жидкости в плевральных полостях не выявлено. Средостение структурно, не смещено. Медиастинальные лимфатические узлы: не увеличены. Над- и подключичные, подмышечные лимфатические узлы: не увеличены. Сердце р…	Очаговых и инфильтративных изменений в легких не выявлено. Главные, долевые, сегментарные бронхи проходимы. Увеличенные внутригрудные лимфатические узлы не определяются. В плевральной полости и в полости перикарда свободная жидкость не определяется. Подмышечные, подключичные лимфатические узлы не увеличены. Аорта не расширена, дефекты наполнения не выявлены. Ствол легочной артерии не расширен, де…	Пневматизация легких: расправлены Очаговые изменения: не выявлено Инфильтративные изменения: не выявлено Интерстициальные изменения: не выявлено Бронхи: без особенностей Плевра: не утолщена Плевральный выпот: не выявлено Органы средостения: без особенностей Дефектов контрастирования в просвете легочной артерии и ее ветвей не выявлено Сердце увеличено в размерах. Атеросклероз аорты, коронарных арт…	Органы грудной клетки: Объем легких сохранен, легочные поля симметричные. Единичные перифиссуральные очаги до 4 мм. Инфильтративных изменений не выявлено. Трахея, главные, долевые и сегментарные бронхи проходимы, внутрипросветный секрет не определяется. Скопления жидкости в плевральных полостях не выявлено. Средостение структурно, не смещено, объемных образований не выявлено. Сердце располагается…	0 Нет в протоколе	0 Нет в протоколе	0 Нет в протоколе	0 Нет в протоколе	0 Нет патологии	нет патологии	0 ИИ считает нормой	TN (истиноотриц. ИИ верно не нашел патологии)	текст 145	0	0 Нет в протоколе	0 Нет в протоколе	0 Нет в протоколе	0 Нет в протоколе	0 Нет патологии	нет патологии	0 ИИ считает нормой	TN (истиноотриц. ИИ верно не нашел патологии)	текст	0	0 Нет в протоколе	0 Нет в протоколе	0 Нет в протоколе	0 Нет в протоколе	0 Нет патологии	нет патологии	0 ИИ считает нормой	TN (истиноотриц. ИИ верно не нашел патологии)	текст	0	0 Нет в протоколе	0 Нет в протоколе	0 Нет в протоколе	0 Нет в протоколе	0 Нет патологии	нет патологии	0 ИИ считает нормой	TN (истиноотриц. ИИ верно не нашел патологии)	текст	0	0 Нет в протоколе	0 Нет в протоколе	0 Нет в протоколе	0 Нет в протоколе
sub-S10529-ses-E18260	Определяются участки уплотнения легочной паренхимы в верхней, средней, нижней долях правого легкого и в верхней, нижней долях левого легкого общим объемом менее 7%. Очаговых изменений в лёгких не выявлено. Признаки эмфиземы не определяются. В плевральных полостях выпота нет. Аорта на исследуемом уровне не расширена. Легочный ствол не расширен (до 25 мм). Лёгочно- аортальный индекс - 0.735. Опреде…	Очаговые изменения в паренхиме легких не выявлены. Инфильтративные изменения: в паренхиме легких множественные участки уплотнения по типу «матового стекла» перибронхиально и субплеврально, объем вовлечения справа 25-50%, слева 25-50%. Трахея, главные, долевые и сегментарные бронхи проходимы. Патологического скопления жидкости в плевральных полостях не выявлено. Средостение структурно, не смещено.…	Полисегментарно в обоих легких многочисленные очги уплотнения по типу «матового стекла». Главные, долевые, сегментарные бронхи проходимы. Увеличенные внутригрудные лимфатические узлы не определяются. В плевральной полости и в полости перикарда свободная жидкость не определяется. Подмышечные, подключичные лимфатические узлы не увеличены. Аорта не расширена. Ствол легочной артерии не расширен. Кост…	Пневматизация легких: расправлены Очаговые изменения: полисегментарно множественные участки по типу «матового стекла» Инфильтративные изменения: не выявлено Интерстициальные изменения: не выявлено Бронхи: без особенностей Плевра: не утолщена Плевральный выпот: не выявлено Органы средостения: без особенностей Атеросклероз аорты, коронарных артерий Медиастинальные и аксиллярные лимфатические узлы: …	Органы грудной клетки: Объем легких сохранен, легочные поля симметричные. В паренхиме обоих легких диффузно участки уплотнения по типу «матового стекла», на этом фоне иных очаговых изменений не выявлено. Трахея, главные, долевые и сегментарные бронхи проходимы, внутрипросветный секрет не определяется. Скопления жидкости в плевральных полостях не выявлено. Средостение структурно, не смещено, объем…	1 Есть в протоколе	1 Есть в протоколе	1 Есть в протоколе	1 Есть в протоколе	1 Есть патология	4	1 ИИ считает патологией	TP (истинополож. ИИ верно нашел патологию)	текст 147	0	0 Нет в протоколе	0 Нет в протоколе	0 Нет в протоколе	0 Нет в протоколе	0 Нет патологии	нет патологии	0 ИИ считает нормой	TN (истиноотриц. ИИ верно не нашел патологии)	текст	0	0 Нет в протоколе	0 Нет в протоколе	0 Нет в протоколе	0 Нет в протоколе	0 Нет патологии	нет патологии	0 ИИ считает нормой	TN (истиноотриц. ИИ верно не нашел патологии)	текст	0	0 Нет в протоколе	0 Нет в протоколе	0 Нет в протоколе	0 Нет в протоколе	0 Нет патологии	нет патологии	0 ИИ считает нормой	TN (истиноотриц. ИИ верно не нашел патологии)	текст	0	0 Нет в протоколе	0 Нет в протоколе	0 Нет в протоколе	0 Нет в протоколе
sub-S10685-ses-E18507	Определяются участки уплотнения легочной паренхимы в нижней доле правого легкого и в нижней доле левого легкого общим объемом менее 7%. Очаговых изменений в лёгких не выявлено. Признаки эмфиземы не определяются. В правой плевральной полости определяется выпот объёмом 3 мл и средней плотностью 34 HU. В левой плевральной полости выпота нет. Аорта на исследуемом уровне не расширена. Легочный ствол н…	Очаговые изменения в паренхиме легких не выявлены. Инфильтративные изменения в паренхиме легких не выявлены. Трахея, главные, долевые и сегментарные бронхи проходимы. Патологического скопления жидкости в плевральных полостях не выявлено. Средостение структурно, не смещено. Медиастинальные лимфатические узлы: не увеличены. Над- и подключичные, подмышечные лимфатические узлы: не увеличены. Сердце р…	Единичные субсегментарные ателектазы базальных сегментов легких. Очаговых и инфильтративных изменений в легких не выявлено. Главные, долевые, сегментарные бронхи проходимы. Увеличенные внутригрудные лимфатические узлы не определяются. В плевральной полости и в полости перикарда свободная жидкость не определяется. Подмышечные, подключичные лимфатические узлы не увеличены. Аорта не расширена, дефек…	Пневматизация легких: расправлены Очаговые изменения: не выявлено Инфильтративные изменения: не выявлено Интерстициальные изменения: участки линейного пневмофиброза в нижних долях легких Бронхи: без особенностей Плевра: не утолщена Плевральный выпот: не выявлено Органы средостения: без особенностей Дефектов контрастирования в просвете легочной артерии и ее ветвей не выявлено Атеросклероз аорты, к…	Органы грудной клетки: Объем легких сохранен, легочные поля симметричные. Субсегментарные ателектазы задне-базальных отделов обоих легких. Единичные очаги в легких до 3 мм. Инфильтративных изменений не выявлено. Трахея, главные, долевые и сегментарные бронхи проходимы, внутрипросветный секрет не определяется. Скопления жидкости в плевральных полостях не выявлено. Средостение структурно, не смещен…	0 Нет в протоколе	1 Есть в протоколе	1 Есть в протоколе	1 Есть в протоколе	1 Есть патология	2	1 ИИ считает патологией	TP (истинополож. ИИ верно нашел патологию)	текст 148	0	0 Нет в протоколе	0 Нет в протоколе	0 Нет в протоколе	0 Нет в протоколе	0 Нет патологии	нет патологии	0 ИИ считает нормой	TN (истиноотриц. ИИ верно не нашел патологии)	текст	0	0 Нет в протоколе	0 Нет в протоколе	0 Нет в протоколе	0 Нет в протоколе	0 Нет патологии	нет патологии	0 ИИ считает нормой	TN (истиноотриц. ИИ верно не нашел патологии)	текст	0	0 Нет в протоколе	0 Нет в протоколе	0 Нет в протоколе	0 Нет в протоколе	0 Нет патологии	нет патологии	0 ИИ считает нормой	TN (истиноотриц. ИИ верно не нашел патологии)	текст	0	0 Нет в протоколе	0 Нет в протоколе	0 Нет в протоколе	0 Нет в протоколе
sub-S07340-ses-E60582	Участков уплотнения легочной паренхимы не выявлено. Очаговых изменений в лёгких не выявлено. Признаки эмфиземы не определяются. В плевральных полостях выпота нет. Аорта на исследуемом уровне не расширена. Легочный ствол не расширен (до 24 мм). Лёгочно- аортальный индекс - 0.774. В проекциях коронарных артерий без признаков кальцификации. Волюметрия эпикардиального жира = 69мл (норма). Волюметрия …	Очаговые изменения в паренхиме легких не выявлены. Участки локального и тяжистого фиброза. Инфильтративные изменения в паренхиме легких не выявлены. Трахея, главные, долевые и сегментарные бронхи проходимы. Патологического скопления жидкости в плевральных полостях не выявлено. Средостение структурно, не смещено. Медиастинальные лимфатические узлы: множественные увеличенные групп 3А, 2/4/10R, 2L, …	Очаговых и инфильтративных изменений в легких не выявлено. Главные, долевые, сегментарные бронхи проходимы. Увеличенные внутригрудные лимфатические узлы 3,4,7 групп размером до 16мм по КО. В молочных железах установлены импланты. В плевральной полости свободная жидкость не определяется. Малый выпот в полости перикарда. Аорта не расширена, дефекты наполнения не выявлены. Стенки аорты и коронарных …	Пневматизация легких: расправлены Очаговые изменения: не выявлено Инфильтративные изменения: не выявлено Интерстициальные изменения: не выявлено Бронхи: без особенностей Плевра: не утолщена Плевральный выпот: не выявлено Органы средостения: без особенностей Дефектов контрастирования в просвете легочной артерии и ее ветвей не выявлено Атеросклероз аорты Надключичные лимфоузлы слева увеличены до 14…	Органы грудной клетки: Объем легких сохранен, легочные поля симметричные. В верхней доле правого легкого очаг до 5 мм. Инфильтративных изменений не выявлено. Трахея, главные, долевые и сегментарные бронхи проходимы, внутрипросветный секрет не определяется. Скопления жидкости в плевральных полостях не выявлено. Средостение структурно, не смещено, объемных образований не выявлено. Сердце располагае…	0 Нет в протоколе	0 Нет в протоколе	0 Нет в протоколе	0 Нет в протоколе	0 Нет патологии	нет патологии	0 ИИ считает нормой	TN (истиноотриц. ИИ верно не нашел патологии)	текст 111	0	0 Нет в протоколе	0 Нет в протоколе	0 Нет в протоколе	0 Нет в протоколе	0 Нет патологии	нет патологии	0 ИИ считает нормой	TN (истиноотриц. ИИ верно не нашел патологии)	текст	0	0 Нет в протоколе	0 Нет в протоколе	0 Нет в протоколе	0 Нет в протоколе	0 Нет патологии	нет патологии	0 ИИ считает нормой	TN (истиноотриц. ИИ верно не нашел патологии)	текст	0	1 Есть в протоколе	1 Есть в протоколе	1 Есть в протоколе	1 Есть в протоколе	1 Есть патология	3	1 ИИ считает патологией	TP (истинополож. ИИ верно нашел патологию)	текст	0	0 Нет в протоколе	0 Нет в протоколе	0 Нет в протоколе	0 Нет в протоколе
sub-S10690-ses-E22867	Определяются участки уплотнения легочной паренхимы в верхней, средней, нижней долях правого легкого и в верхней, нижней долях левого легкого общим объемом более 7%. В правом лёгком выявляется узел 7x5мм (средний размер 6мм по Fleischner), объёмом 116мм3. В лёгких определяются участки эмфизематозных изменений менее 6%. В плевральных полостях выпота нет. Нисходящий отдел грудной аорты расширен до 3…	Очаговые изменения: в паренхиме верхних долей легких множественные очаги и крупные образования солидной структуры до 33 мм сливного характера, в некоторых мелкие кальцинаты. По всем легочным полям на фоне динамической нерезкости прослеживается утолщение интерстиция со слабой выраженности участками по типу «матового стекла». Трахея, главные, долевые и сегментарные бронхи проходимы. Патологического…	Артефакты от дыхательных движений. Многочисленные участки уплотнения легочной паренхимы по типу консолидации в верхних долях и в S6 сегментах обоих легких на фоне очаговых уплотнений по плевре с единичными кальцинатами в структуре. Многочисленные участки утолщенного внутридолькового и междолькового интерстиция. Главные, долевые, сегментарные бронхи проходимы. Увеличенные внутригрудные лимфатическ…	Пневматизация легких: расправлены Очаговые изменения: апикально с двух сторон 4участки уплотнения неправильной формы, с кальцинатами в структуре. Также отмечаются многочисленные очаги с кальцинатами в паренхиме обоих легких размерами до 9 мм Инфильтративные изменения: не выявлено Интерстициальные изменения: сетчатый фиброз Бронхи: без особенностей Плевра: не утолщена Плевральный выпот: не выявлен…	Органы грудной клетки: Объем легких сохранен, легочные поля симметричные. В S5 справа солидный очаг до 4 мм. Ателектаз S4 правого легкого. В периферических отделах обоих легких фиброзные изменения. Диффузно эмфизематозные изменения легких. Инфильтративных изменений не выявлено. Трахея, главные, долевые и сегментарные бронхи проходимы, внутрипросветный секрет не определяется. Скопления жидкости в …	1 Есть в протоколе	1 Есть в протоколе	1 Есть в протоколе	1 Есть в протоколе	1 Есть патология	4	1 ИИ считает патологией	TP (истинополож. ИИ верно нашел патологию)	текст 150	0	0 Нет в протоколе	0 Нет в протоколе	0 Нет в протоколе	0 Нет в протоколе	0 Нет патологии	нет патологии	1 ИИ считает патологией	FP (ложнополож. ИИ нашел лишнюю)	артефакты	2	1 Есть в протоколе	0 Нет в протоколе	1 Есть в протоколе	0 Нет в протоколе	1 Есть патология	4	1 ИИ считает патологией	TP (истинополож. ИИ верно нашел патологию)		0	1 Есть в протоколе	1 Есть в протоколе	1 Есть в протоколе	0 Нет в протоколе	1 Есть патология	4	1 ИИ считает патологией	TP (истинополож. ИИ верно нашел патологию)	текст	0	0 Нет в протоколе	0 Нет в протоколе	0 Нет в протоколе	0 Нет в протоколе
[truncated: 90 more rows]
[truncated: 116 more columns]

## Sheet: INFILTRATION
	Airspace opacities (infil-trates, consolidations)		ROC_AUC 0.8992346938775511, "binary" 0.807142857142857
study_uid	Ground_Truth 0-no pathology; 1-critical finding	AI	Probabilistic AI estimation	AI
sub-S03289-ses-E06471	1	1	0.55	1
sub-S04141-ses-E08776	1	1	0.52	1
sub-S03158-ses-E26826	0	0	0.21	0
sub-S03365-ses-E06669	1	1	1	1
sub-S03556-ses-E07866	1	1	1	1
sub-S03761-ses-E20305	1	1	0.62	1
sub-S04266-ses-E08520	1	1	1	1
sub-S04461-ses-E08856	1	1	0.72	1
sub-S04529-ses-E08994	1	1	0.52	1
sub-S04537-ses-E09002	1	1	0.59	1
sub-S04539-ses-E09004	1	1	0.96	1
sub-S04553-ses-E09019	0	0	0.49	0
sub-S04563-ses-E09673	1	1	0.99	1
sub-S04569-ses-E09037	0	0	0.49	0
sub-S04601-ses-E09224	0	0	0.44	0
sub-S04603-ses-E09072	1	1	0.56	1
sub-S04611-ses-E09081	0	0	0.3	0
sub-S04645-ses-E09122	1	1	0.9	1
sub-S04668-ses-E09251	1	1	0.98	1
sub-S04674-ses-E09160	1	1	0.51	1
sub-S04686-ses-E09173	1	1	0.54	1
sub-S04693-ses-E09419	1	1	0.81	1
sub-S04709-ses-E09202	1	1	0.51	1
sub-S04729-ses-E13976	1	1	0.86	1
sub-S04787-ses-E09299	1	1	0.74	1
sub-S04887-ses-E09784	0	1	0.98	1
sub-S04903-ses-E09443	1	1	0.99	1
sub-S04966-ses-E09524	0	0	0.1	0
sub-S04969-ses-E09527	1	0	0.26	0
sub-S04999-ses-E09559	0	1	0.51	1
sub-S05096-ses-E09672	0	1	0.51	1
sub-S05180-ses-E10018	1	1	0.51	1
sub-S05191-ses-E09789	0	0	0.48	0
sub-S05210-ses-E10618	1	1	0.62	1
sub-S05219-ses-E09824	1	1	0.83	1
sub-S04570-ses-E09038	0	0	0.5	0
sub-S04568-ses-E09034	0	0	0.38	0
sub-S05295-ses-E10550	0	0	0.49	0
sub-S05487-ses-E50471	1	1	0.62	1
sub-S05672-ses-E10423	1	1	0.59	1
sub-S05760-ses-E10994	0	0	0.5	0
sub-S05768-ses-E10559	0	1	0.56	1
sub-S05809-ses-E10611	0	0	0.07	0
sub-S05832-ses-E10644	1	1	0.58	1
sub-S05916-ses-E10779	1	1	0.82	1
sub-S06042-ses-E50804	1	1	0.92	1
sub-S06092-ses-E11033	0	1	0.28	0
sub-S06114-ses-E58886	1	1	0.56	1
sub-S06137-ses-E12406	1	1	0.95	1
sub-S06248-ses-E11255	1	1	0.61	1
sub-S06250-ses-E12476	1	1	0.71	1
sub-S06274-ses-E51328	1	1	0.92	1
sub-S06300-ses-E14109	1	1	0.51	1
sub-S06354-ses-E12247	1	1	0.86	1
sub-S06367-ses-E12683	1	1	0.75	1
sub-S06492-ses-E59547	0	0	0.49	0
sub-S06556-ses-E11707	0	1	0.51	1
sub-S06651-ses-E11863	0	1	0.39	0
sub-S06756-ses-E13223	1	1	0.99	1
sub-S06756-ses-E58760	1	1	0.83	1
sub-S06813-ses-E13134	0	0	0.49	0
sub-S06955-ses-E51796	0	1	0.04	0
sub-S07085-ses-E14237	0	0	0.5	0
sub-S07090-ses-E14239	1	1	0.59	1
sub-S07091-ses-E12559	0	1	0.43	0
sub-S07124-ses-E12606	0	1	0.99	1
sub-S07240-ses-E50944	0	0	0.18	0
sub-S07266-ses-E58826	0	0	0.07	0
sub-S07299-ses-E12928	1	1	0.69	1
sub-S07333-ses-E12985	1	1	0.93	1
sub-S07340-ses-E60582	0	0	0.46	0
[truncated: 84 more rows]

## Sheet: EMPHYSEMA
	EMPHYSEMA			ROC_AUC 0.9961538461538462 binary 0.9500000000000001
[truncated: 136 more rows]

[truncated: 14 more sheets: LUNG NODULES, LYMPH NODULES, PLEURAL EFFUSION, ANEURISM, PULMONARY DILATION, CAC, FAT, ADRENAL, RIBS, Spinal fractures, Low vertebral body den-sity , Liver masses , Renal masses , UROLITHIASIS]
